# Supplementary material for: Transcriptomic and proteomic analysis of mouse radiation-induced acute myeloid leukaemia (AML)
Source: Oncotarget. 2016 May 26;7(26):40461–80. doi: 10.18632/oncotarget.9626 (PMC5130020; doi:10.18632/oncotarget.9626)
Supplement: Supplementary file 2 [file oncotarget-07-40461-s002.xlsx]

## Sheet: Median of expression level
Entrez ID	Gene Symbol	MLP3 cell lines	RF12 cell lines	RF26 cell lines	MLP3 primary	RF12 primary	RF26 primary
66838	0610009L18Rik	-0.510842	-0.578399	-0.361457	-0.786189	-0.93942	-0.819434
56700	0610031J06Rik	1.00556	0.835663	0.71534	0.803444	0.633805	0.60557
76261	0610040J01Rik	-0.50192	-0.566839	-0.550188	-0.630913	-0.345817	-0.45497
56372	1110004F10Rik	0.538332	0.785701	0.478684	0.982008	0.683946	0.742091
66132	1110008L16Rik	0.740878	0.72247	0.376258	0.845869	0.548496	0.457006
68618	1110012L19Rik	1.72661	1.29798	0.614463	0.726912	0.97448	0.85121
68725	1110032F04Rik	-0.496262	-0.596956	-0.43407	-0.866838	-0.690834	-0.6238
70258	1500035N22Rik	-0.102551	-0.159796	-0.146242	-0.307594	-0.458672	-0.362312
321010	1700006J14Rik	-1.73334	-1.97112	-1.41246	-2.11178	-2.34147	-2.15599
71841	1700008I05Rik	0.382449	0.246659	0.317224	0.856959	0.585441	1.65172
74211	1700017B05Rik	0.870215	0.860657	0.804293	0.526428	0.394618	0.215264
66346	1700029P11Rik	-0.247002	-0.2375	-0.275848	-0.338949	-0.49287	-0.32776
69430	1700048O20Rik	-2.00639	-1.40889	-2.00125	-2.01388	-1.5209	-1.69447
73458	1700055N04Rik	-0.47654	-0.464401	-0.458429	-0.734937	-0.849294	-0.73202
74269	1700063H04Rik	-0.448261	-0.554806	-0.566453	-0.83071	-0.737865	-0.676256
112418	1700102P08Rik	-0.475218	-0.546905	-0.542596	-0.645039	-0.794989	-0.572534
76633	1700112E06Rik	1.27471	2.1692	2.14185	0.719809	1.22694	1.17344
69066	1810010H24Rik	1.39133	0.886823	3.66953	1.23553	0.884003	0.933267
72056	1810055G02Rik	2.25379	2.30071	1.99681	1.4324	1.03154	0.982844
112419	2010002M12Rik	-0.842644	-1.0175	-0.9266	-0.862689	-0.880491	-0.83435
70153	2210016F16Rik	-0.378623	-0.320063	-2.74861	0.616624	0.68372	1.07641
69457	2310005G13Rik	-2.26226	-2.27844	-2.34027	-2.08233	-2.48966	-2.28709
75573	2310007L24Rik	-0.520249	-0.604833	-0.487197	-0.620446	-0.75666	-0.430951
224008	2310008H04Rik	0.293061	0.387705	0.929311	0.488942	0.993419	1.55325
66356	2310008H09Rik	0.543884	0.44333	0.184998	0.523749	0.362686	0.504456
67101	2310039H08Rik	0.411517	0.850809	0.390574	0.622267	0.410874	0.785182
217732	2310044G17Rik	0.220074	0.572157	0.330988	0.160979	0.375977	0.507298
68277	2310057M21Rik	0.771994	1.49492	0.893928	0.463384	0.350396	0.380077
66391	2310061J03Rik	-0.351695	-0.882433	-1.1756	-0.664538	-1.01558	-0.93595
66421	2410004B18Rik	-0.498798	-0.594725	-0.616641	-0.492049	-0.618025	-0.582247
73673	2410076I21Rik	-0.921509	-0.975356	-0.880479	-1.24365	-0.851211	-1.09009
70420	2610034B18Rik	2.60509	0.67375	1.25909	1.30796	1.39976	1.19411
219158	2610301G19Rik	0.4684	0.626283	0.366846	0.636163	0.51441	0.526969
72657	2700094K13Rik	-1.66056	-1.5781	-1.64626	-0.842632	-0.956295	-0.94017
72650	2810006K23Rik	1.03979	0.78406	1.06575	0.428102	0.334247	0.417474
69953	2810025M15Rik	-0.630501	-0.471078	-0.674049	-0.693049	-0.284932	-0.493231
77994	2810055G20Rik	-1.28842	-1.32931	-1.37804	-1.30385	-1.51651	-1.31363
378954	3000002C10Rik	1.46514	1.02668	1.36647	0.861585	0.550731	0.692775
73205	3110043O21Rik	-1.6395	-1.54202	-1.2922	-1.83586	-1.32925	-1.24131
382686	3110053B16Rik	0.665828	0.774171	0.429677	0.583875	0.889499	0.619821
73212	3110082I17Rik	1.32294	1.17428	1.17382	1.61129	0.883229	0.961332
666737	4632427E13Rik	-0.742526	-1.22795	-0.782566	-2.84572	-2.33353	-2.23962
67392	4833420G17Rik	-0.8759	-0.770495	-0.918323	-0.718459	-1.14095	-0.887206
70821	4921507P07Rik	1.37577	1.55604	0.873646	1.98029	1.25955	1.58514
71643	4930422G04Rik	-0.416682	-0.399733	-0.630223	-0.600771	-0.774989	-0.698846
74666	4930432K21Rik	1.63802	1.23667	1.98665	1.28766	1.0193	0.941773
75255	4930562F07Rik	0.577701	0.432225	0.280573	0.332295	0.535452	0.29795
75879	4930589L23Rik	-0.587806	-0.493145	-0.543862	-0.815698	-0.814935	-0.835931
70984	4931406C07Rik	2.07296	2.00995	1.51262	1.65534	1.32486	1.43623
210940	4931408C20Rik	-1.65801	-1.85722	-1.79118	-1.79476	-1.93604	-2.0532
74359	4931414P19Rik	0.328487	1.06705	0.682491	0.647976	0.46841	0.756182
70989	4931429I11Rik	-0.851776	-0.855897	-0.862673	-0.904264	-0.554229	-0.590184
66756	4933411K20Rik	1.38711	0.888137	1.34298	1.7908	1.23934	1.06902
71149	4933413G19Rik	-0.422493	-0.513134	-0.262445	-0.813354	-0.879528	-0.43653
99650	4933434E20Rik	-0.435608	-0.310314	-0.448623	-0.706753	-0.690327	-0.788259
71208	4933440M02Rik	4.59701	5.24875	5.12591	4.47014	4.77719	5.01001
269630	5031425E22Rik	-1.34585	-1.41876	-1.22882	-2.16195	-1.91121	-1.85267
226421	5430435G22Rik	-0.522934	-1.22805	-0.631098	-0.73174	-0.571295	-0.424212
100503359	5530401N12Rik	-0.387406	-0.431883	-0.352784	-0.972004	-0.722647	-0.666863
67531	5730408K05Rik	-1.60642	-1.66455	-1.01702	-1.76584	-1.53093	-1.36596
77727	6030468B19Rik	-1.06677	-1.1342	-1.09298	-1.51738	-0.529694	-1.09869
77883	6030498E09Rik	-0.824421	-0.875594	-0.839654	-1.1898	-1.23819	-1.15891
70720	6330407A03Rik	-2.32112	-2.51746	-2.51903	-2.8479	-2.12917	-2.94866
230279	6330416G13Rik	-1.29235	-3.21763	-2.3269	-1.53542	-1.28553	-0.895108
76193	6330562C20Rik	-0.52421	-0.877352	-0.784541	-1.40335	-1.71979	-1.60698
234797	6430548M08Rik	-2.35368	-2.19931	-1.39908	-1.32577	-0.40509	-0.510155
76224	6530409C15Rik	-0.62882	-0.649611	-0.496987	-0.875741	-0.97637	-0.89662
100504061	8030451A03Rik	0.509046	0.5391	0.478144	0.891806	0.319278	0.285804
213393	8430408G22Rik	-0.603898	-0.499319	-0.613876	-0.479511	-0.744391	-0.275884
74525	8430419L09Rik	-0.845198	-0.346223	-0.673162	-1.91882	-0.440316	-1.46786
71517	9030624J02Rik	0.823576	0.49933	0.342459	0.732148	0.513269	0.551954
71617	9130011E15Rik	0.517965	0.687094	1.14527	0.579929	0.490577	0.582682
230996	9430015G10Rik	-0.576459	-0.449841	-0.499871	-0.833046	-1.5047	-1.37658
77252	9430038I01Rik	-0.480144	-0.320666	-0.51958	-0.228991	-0.335399	-0.158391
328829	9830107B12Rik	-2.56604	-2.49948	-2.54228	-2.38453	-0.673996	-1.15297
97159	A430005L14Rik	-0.560913	-0.555877	-0.43122	-0.68635	-0.693728	-0.511171
328830	A530064D06Rik	-3.32742	-3.58468	-3.577	-2.76371	-2.31042	-2.58026
319997	A630001G21Rik	0.727148	1.26865	0.716098	0.725118	1.1826	1.2023
320586	A630089N07Rik	-1.28029	-1.06995	-1.82992	-1.52953	-1.61845	-1.82354
320411	A730089K16Rik	-1.71226	-1.89043	-1.76641	-1.79723	-0.726973	-1.01078
102032	AI316807	0.678883	1.01569	0.732886	0.842774	0.657213	0.695854
329828	AI464131	1.32329	2.44788	1.37885	1.82839	1.42293	0.785182
268880	AI480653	0.97384	1.30936	1.05623	1.10502	0.758772	1.01304
103266	AI597468	0.718781	0.670179	1.54277	1.27316	0.927927	1.05124
244810	AW551984	-0.132963	-0.269893	-0.145738	-0.293916	-0.252384	-0.205469
66939	Aagab	-0.818546	-0.672451	-0.524734	-0.916975	-0.933141	-0.970775
227290	Aamp	0.535946	0.471945	1.01133	0.66089	0.35096	0.494298
268379	Abca13	3.53066	2.8594	2.13242	2.46446	3.23661	2.75624
11305	Abca2	1.56913	0.902726	1.4197	1.32043	0.807613	0.451087
27410	Abca3	-0.89652	-2.45695	-1.14561	-1.02869	-1.08758	-1.01091
76184	Abca6	-1.4753	-1.66918	-1.56681	-1.69536	-1.75089	-1.65139
217262	Abca9	-3.54719	-3.65179	-3.71253	-3.11538	-2.84036	-2.65859
18670	Abcb4	-4.91828	-4.90703	-4.77117	-4.42895	-1.80119	-3.20349
27416	Abcc5	-1.43624	-1.59189	-1.61645	-1.16336	-1.03823	-0.543003
20928	Abcc9	-0.73809	-0.749842	-0.683736	1.02643	2.14794	1.54376
26874	Abcd2	1.44632	1.43446	1.70444	1.40439	1.3507	1.41594
11307	Abcg1	1.36139	1.27002	1.21117	1.44102	1.73452	1.27344
27405	Abcg3	-0.52755	-1.35388	-1.31371	0.934583	1.86864	1.5911
192663	Abcg4	-2.22534	-2.72312	-2.11102	-2.91936	-1.20012	-2.43532
76491	Abhd14b	1.76399	1.37535	1.75329	1.39458	0.950159	1.08566
193742	Abhd16a	-0.518568	-0.689373	-0.527597	-0.445648	-0.739618	-0.753468
105501	Abhd4	1.25856	1.29962	0.703284	1.26094	1.18423	0.720202
99382	Abtb2	-0.460818	-0.749245	-0.393867	-0.272698	-0.21899	-0.608284
71985	Acad10	1.49026	0.838682	1.11374	1.55694	1.19757	1.29406
102632	Acad11	0.878371	0.895794	0.674015	0.713724	0.572521	0.389138
338350	Acad12	1.37276	0.841726	0.925803	0.557124	0.704447	0.432632
11409	Acads	0.228521	0.954599	0.47281	0.813556	0.814901	1.05922
66885	Acadsb	1.78662	1.84812	1.42715	1.69274	1.18592	1.24221
216859	Acap1	1.5717	1.41657	1.58619	1.24097	1.34831	0.95454
140500	Acap3	-0.419573	-0.803669	-0.828051	-0.922637	-0.633489	-0.59129
224530	Acat3	0.572222	0.343656	0.382587	0.417319	0.405553	0.426165
74159	Acbd5	-0.78735	-0.979352	-1.10992	-0.706046	-0.817094	-0.8183
72482	Acbd6	0.537624	0.56378	0.87919	0.791562	0.436161	0.463126
11423	Ache	-2.3586	-2.74077	-2.11044	-1.8175	-0.534125	-0.687494
56215	Acin1	0.139702	0.427695	0.332704	0.483038	0.343096	0.33605
104112	Acly	0.737033	0.957214	0.537757	0.763788	0.636707	0.611678
230161	Acnat1	-0.593756	-0.594275	-0.704727	-1.05374	-1.05317	-0.952065
11430	Acox1	1.03859	1.11491	0.617915	0.548792	0.454005	0.448679
93732	Acox2	1.38046	1.55508	0.720838	1.09844	0.226772	0.5709
235534	Acpl2	2.93089	2.00823	2.14315	2.5303	2.47062	2.37985
11434	Acr	-0.288405	-0.459448	-0.428122	-0.42087	-0.767602	-0.467896
257633	Acsf3	0.612715	0.342178	0.687589	1.10574	0.492158	0.715416
216739	Acsl6	-1.6742	-1.69143	-1.61233	-1.77515	-1.62412	-1.71562
60595	Actn4	0.73345	0.725001	0.449533	0.867631	0.836101	0.734577
11477	Acvr1	-1.89032	-1.85696	-1.92203	-1.29787	-0.730829	-1.24395
11482	Acvrl1	-1.04644	-0.966677	-0.848933	-0.502197	-0.250805	-0.340744
75572	Acyp2	-0.582618	-0.69795	-1.20063	-0.484457	-0.763497	-0.710465
13524	Adam18	0.608368	0.489601	0.246943	0.365081	0.805446	2.12458
11492	Adam19	-2.65289	-2.70191	-2.64626	-1.92157	-0.820511	-1.74719
11497	Adam3	2.41459	2.94671	0.336091	2.34241	1.89842	2.32889
71078	Adam30	-0.844991	-0.846151	-0.728484	-1.08931	-1.33756	-1.01807
11502	Adam9	1.17647	0.417917	0.50362	0.872647	0.317375	0.296064
237360	Adamts14	-0.683018	-0.646416	-0.468794	-0.899959	-1.14953	-0.885621
216725	Adamts2	-0.398034	-0.344042	-0.423408	0.860601	0.53578	1.25813
67426	Adck3	0.544448	1.16955	1.21431	0.981408	1.14539	1.11166
76889	Adck4	0.633916	0.665811	0.639058	0.638703	0.427981	0.658356
11512	Adcy6	-1.60382	-0.803159	-0.481954	-1.75499	-0.56222	-1.42824
11513	Adcy7	-0.563127	-0.773557	-1.16152	-1.15227	-1.2062	-1.09184
11522	Adh1	-1.74287	-1.65328	-1.52248	-1.43915	-1.07428	-1.37879
76187	Adhfe1	1.77619	2.46854	1.66852	1.16585	1.44012	1.0123
104923	Adi1	1.23062	1.44027	1.15853	0.671473	0.838876	0.801708
11450	Adipoq	-2.13735	-2.0853	-2.11001	-2.30162	-2.37057	-2.21923
240442	Adnp2	1.16671	1.23216	1.23849	1.00758	0.814441	0.643046
11541	Adora2b	-1.49033	-1.30962	-1.68292	-1.77127	-1.80305	-1.79222
11544	Adprh	0.8271	0.956289	0.746651	0.658943	0.390388	0.403642
11555	Adrb2	-3.7814	-1.93933	-3.55892	-3.14986	-1.68644	-2.00052
320129	Adrbk2	-3.20101	-3.46206	-3.33759	-2.25921	-1.71014	-1.89691
11565	Adssl1	2.05399	2.2196	2.35367	1.11168	1.99977	1.57476
14797	Aes	0.686016	0.390218	0.310591	0.272337	0.570938	0.520376
70292	Afap1	1.85639	2.19874	2.14919	1.52523	2.32222	2.25636
17355	Aff1	0.769725	0.76465	0.636405	1.15347	0.949305	0.737083
14266	Aff2	4.22964	3.74512	3.73479	3.47325	3.75562	4.46415
93736	Aff4	0.719142	0.531708	0.890563	0.664078	0.634151	0.495539
69597	Afg3l2	0.286786	0.212622	0.600465	0.21199	0.280059	0.283969
11596	Ager	-0.150394	-0.24476	-0.160921	-0.434366	-0.761413	-0.600577
231801	Agfg2	0.567009	0.615997	0.883803	-0.709787	-0.41189	-0.742168
69923	Agk	1.11642	0.648041	1.52352	1.13395	0.982671	1.46703
77559	Agl	1.00441	0.741019	0.479587	0.9261	0.861838	0.408751
67512	Agpat2	1.65278	1.42616	0.54152	1.24724	1.45371	1.20957
231510	Agpat9	-0.631761	-0.566335	-1.00745	-0.761629	-0.529996	-0.576468
11606	Agt	-0.837426	-0.558182	-0.774994	-1.29532	-1.2612	-1.28207
67269	Agtpbp1	0.395305	0.360111	0.391496	0.261182	0.190604	0.2569
11610	Agtrap	1.56857	1.24757	0.902314	1.08973	0.706999	1.00661
66395	Ahnak	-0.748417	-2.51563	-1.68975	-1.37543	-0.994523	-1.39542
71361	Aifm2	1.28884	0.67566	0.794076	0.519646	0.352833	0.831411
66253	Aig1	-1.61996	-1.59083	-1.19059	-1.19928	-0.32134	-0.7399
11636	Ak1	1.3069	0.876172	0.322087	0.866283	0.44129	0.268002
56248	Ak3	-3.82222	-3.91505	-3.39183	-2.03844	-1.04348	-1.54104
11639	Ak4	2.26759	2.88035	2.88219	1.67307	1.44154	0.768371
68870	Ak8	-1.99478	-1.57787	-1.80877	-1.53997	-1.7338	-1.38122
11640	Akap1	1.51059	1.35323	1.27543	1.53236	1.39521	1.34253
11641	Akap2	-0.490573	-0.556128	-0.51408	0.474655	0.81123	0.664779
69748	Aldh16a1	-0.694914	-0.653983	-0.678776	-0.421108	-0.626032	-0.547283
26358	Aldh1a7	-3.8238	-3.64925	-3.06149	-2.35745	-2.88741	-3.55116
11669	Aldh2	1.04769	0.787905	0.943734	0.83082	0.906967	0.793093
67689	Aldh3b1	-3.63379	-4.02155	-3.73579	-1.95965	-1.63881	-1.70444
212647	Aldh4a1	0.502785	1.08206	1.22387	0.391432	1.1133	1.61029
214579	Aldh5a1	1.80752	1.31199	1.25273	3.59369	1.65597	2.55635
104776	Aldh6a1	0.826448	1.15741	1.33665	1.21979	1.51233	1.43268
11674	Aldoa	0.938314	0.835956	1.35452	0.620423	0.668484	0.645667
353204	Aldoart1	1.32471	1.16972	1.79071	0.826308	0.549066	0.553943
207958	Alg11	0.812167	0.827581	1.99071	0.643179	0.662383	0.798019
320438	Alg6	0.762798	0.600852	0.476092	0.738439	0.456682	0.779371
102580	Alg9	0.460316	0.528142	0.75721	0.831681	0.558084	0.838687
268420	Alkbh5	0.511023	0.46676	0.984226	0.437151	0.687632	0.624155
11687	Alox15	-2.3917	-1.87055	-2.34327	-0.878746	-1.27761	-2.39344
11690	Alox5ap	-0.786911	-0.758786	-4.35125	-1.32309	-0.537042	-1.13013
17117	Amacr	0.882798	0.813667	1.2437	0.544457	0.522845	0.629693
228361	Ambra1	-0.632289	-0.819992	-0.721615	-0.791654	-0.637546	-0.864706
270152	Amica1	-3.13939	-2.86135	-3.26141	-1.51303	-2.60923	-2.56028
320844	Amigo3	-0.745845	-0.837573	-1.00177	-0.642554	-0.919997	-0.970321
109674	Ampd2	1.81408	2.00085	1.10173	1.48961	1.23493	1.17294
218038	Amph	0.272167	0.248877	0.193629	0.288795	0.325913	0.323185
68737	Angel1	0.4156	1.66173	0.963455	1.02634	0.965193	0.986555
26360	Angptl2	3.31546	2.37957	1.29441	2.11641	1.52347	1.30604
11732	Ank	-2.32353	-2.39093	-2.45681	-1.71725	-0.405374	-0.83147
11733	Ank1	-3.89961	-4.08416	-4.00656	-4.04174	-0.457717	-2.54334
11735	Ank3	-0.391862	-0.400879	-0.440044	0.376944	1.21601	1.15532
234396	Ankle1	-0.918504	-0.89698	-0.590301	-1.33668	-1.36885	-1.02368
217473	Ankmy2	0.540613	0.528639	0.282249	0.673875	0.52893	0.36326
81702	Ankrd17	0.590215	0.495428	0.579459	0.735591	0.727627	0.553998
245886	Ankrd27	0.975505	1.0625	0.518805	1.17009	0.708203	0.609289
105522	Ankrd28	1.21825	1.33112	0.75147	1.43241	1.27085	1.13081
73845	Ankrd42	-0.259472	-0.143404	-0.275628	-0.180354	-0.31061	-0.362663
68839	Ankrd46	1.22211	1.05276	1.33108	0.860238	0.787149	0.647689
140577	Ankrd6	-0.326542	-0.270045	-0.21837	-0.500523	-0.444508	-0.541513
224650	Anks1	0.183657	0.291158	0.534746	0.31375	0.28751	0.361951
102566	Ano10	1.50196	0.961586	1.35234	1.09986	1.45817	1.6841
69538	Antxr1	-1.28943	-0.528935	-0.614132	1.48555	1.82959	1.38116
11744	Anxa11	1.42889	0.742045	0.35272	1.14133	0.926442	0.636902
11745	Anxa3	1.8557	2.33921	2.11481	1.82047	1.59321	1.5681
11746	Anxa4	1.71391	0.886817	1.17867	1.23888	1.14921	1.41665
11761	Aox1	2.5079	1.04197	1.62856	0.467427	1.36244	1.4061
11765	Ap1g1	0.919136	0.702226	1.01567	0.791765	0.877593	0.844935
11769	Ap1s1	1.11715	0.737502	0.833118	0.712857	0.147756	0.294455
11778	Ap3s2	1.0363	0.765481	0.896956	1.25207	1.12632	1.01732
319924	Apba1	-2.19553	-2.33156	-2.10254	-2.27043	-1.77045	-1.31619
57267	Apba3	0.978368	1.06151	1.5476	0.877287	0.376037	0.754003
68318	Aph1c	-2.02114	-1.8454	-1.0477	-1.79373	-1.64396	-1.23429
171504	Apobr	-0.919026	-1.29151	-1.08054	-1.25918	-0.908117	-1.22397
11820	App	1.28882	1.11215	1.36424	0.750225	0.8742	0.712067
66884	Appbp2	0.329826	0.612024	0.454362	0.815056	0.72085	0.622054
216190	Appl2	1.17693	1.21962	1.94291	1.47314	1.12133	0.710197
11821	Aprt	1.21924	0.814728	0.8694	1.01842	0.538784	1.05649
11826	Aqp1	-5.3027	-5.22722	-5.14031	-3.98041	-1.08892	-2.54709
64008	Aqp9	-3.34272	-0.731111	-3.53219	-3.32278	-1.63147	-2.90259
213827	Arcn1	0.253877	0.377811	0.419864	0.308319	0.355215	0.43888
11842	Arf3	1.16062	0.863955	1.10004	0.649259	0.477248	0.338967
77038	Arfgap2	-0.573737	-0.500831	-0.678729	-0.63622	-0.78648	-0.721159
66251	Arfgap3	0.958975	0.708035	1.19909	1.06133	0.413265	0.653126
99889	Arfip1	0.813793	0.461837	0.593964	1.06598	0.449624	0.751233
75415	Arhgap12	-2.72258	-2.50113	-2.49387	-1.94363	-1.12637	-1.11742
70497	Arhgap17	-0.547634	-0.683942	-0.735638	-0.834598	-0.489711	-0.480228
71435	Arhgap21	0.804779	0.637187	0.347652	0.725644	0.624341	0.370187
214137	Arhgap29	-0.809268	-0.907488	-0.856122	1.09493	2.16429	1.78099
233071	Arhgap33	-0.5417	-0.692844	-0.29759	-0.831163	-1.2481	-1.02429
223666	Arhgap39	-1.96397	-0.676901	-0.786722	-1.37578	-1.08245	-1.07529
171207	Arhgap4	-0.416537	-3.6976	-1.19448	-0.591724	-0.559322	-0.611824
216445	Arhgap9	-1.10642	-3.26203	-2.10121	-0.956063	-1.18389	-0.730848
192662	Arhgdia	0.483352	0.432477	0.201585	0.307253	0.269667	0.349391
328967	Arhgef37	-3.11169	-3.04737	-2.84172	-3.34192	-3.14502	-2.72865
226970	Arhgef4	0.544717	1.13068	0.935866	0.626087	0.616755	0.399097
73341	Arhgef6	1.25252	1.18629	0.7561	1.47132	1.0665	1.08142
54126	Arhgef7	0.887254	0.576086	0.789729	0.555289	0.729433	0.575853
13496	Arid3a	0.748531	0.389451	0.238143	0.42505	0.433153	0.409919
219144	Arl11	1.79721	2.67082	1.32094	0.732041	1.11039	1.23059
68146	Arl13b	0.373524	0.594821	0.322519	0.7243	0.364636	0.604418
212772	Arl14ep	1.57248	1.61182	0.710154	2.09258	0.796761	0.849909
11861	Arl4a	-2.10443	-2.00658	-3.04187	-1.14826	-1.35616	-1.87367
80981	Arl4d	-0.722611	-0.764035	-0.640034	-0.716868	-0.973397	-0.746637
78795	Armc9	-0.77012	-1.25173	-0.335665	-0.680006	-0.971799	-0.930714
494468	Armcx5	0.710421	0.616412	0.363205	0.88975	0.300223	0.536733
11863	Arnt	0.401879	0.63677	0.700277	0.419159	0.437375	0.251988
56378	Arpc3	-0.398398	-0.538192	-0.916728	-0.370586	-0.169159	-0.299151
74100	Arpp21	-0.720935	-0.719044	-0.735221	-0.737627	-0.500783	-0.327792
11883	Arsa	1.59333	1.04434	1.75413	1.02528	0.482504	0.765426
109978	Art4	-1.16195	-1.29841	-1.18747	-1.30325	-0.219395	-0.88964
11877	Arvcf	-0.520725	-0.499803	-0.429357	-0.214981	-0.23646	-0.252499
66772	Asb17	-1.54832	-1.39554	-1.46871	-1.64036	-1.23131	-1.6188
65256	Asb2	-0.226811	-0.293491	-0.288784	0.192373	1.23118	1.03917
65257	Asb3	0.45258	0.343635	0.246443	0.518286	0.292647	0.408632
78541	Asb8	0.727913	0.802961	0.76689	0.813659	0.540499	0.666192
75452	Ascc2	0.706207	0.509872	0.375987	0.408356	0.445394	0.334286
66929	Asf1b	0.633826	0.491143	0.684788	0.576075	0.630349	0.82328
23808	Ash2l	0.540894	1.08331	1.17196	0.759089	0.72329	0.730479
109900	Asl	0.802114	0.874198	0.646773	0.634702	0.386498	0.68226
11484	Aspa	-0.669035	-0.759066	-0.601707	1.48043	2.52046	0.942772
67855	Asprv1	-1.70602	-1.84852	-1.62823	-1.85476	-1.99274	-1.691
11907	Ate1	0.439635	0.958068	0.514004	0.641704	0.786183	0.755613
11910	Atf3	-3.6855	-3.45333	-2.47452	-3.06808	-3.41034	-3.55239
100504663	Atg14	0.474769	0.494021	0.705247	0.700055	0.562589	0.641353
235040	Atg4d	-0.656584	-0.935605	-0.629138	-0.970781	-0.675976	-0.37582
109168	Atl3	1.09639	0.840002	0.520696	1.2283	1.11831	1.05717
234776	Atmin	0.696025	0.447568	0.525164	1.28292	0.745494	0.828455
13498	Atn1	1.73138	1.14084	1.79439	0.656995	0.490196	0.435071
11982	Atp10a	1.67098	1.11098	0.803997	1.44411	1.32968	1.84125
74772	Atp13a2	-1.95424	-2.17754	-2.28587	-1.37938	-0.694252	-0.549154
11944	Atp4a	-0.419595	-0.468456	-0.389296	-0.65392	-0.656631	-0.540069
11949	Atp5c1	-0.429869	-0.440384	-0.395959	-0.405438	-0.340516	-0.269517
228033	Atp5g3	-1.05778	-1.28662	-1.3982	-1.09862	-1.14823	-1.00731
11958	Atp5k	-0.990896	-1.12528	-1.54035	-1.34919	-1.49329	-1.26932
140494	Atp6v0a4	-0.287537	-0.255639	-0.306058	-0.335598	-0.636469	-0.567026
11964	Atp6v1a	0.654313	0.660354	0.381743	0.66218	0.797697	1.08727
11977	Atp7a	-0.340386	-1.29603	-0.627102	-0.492646	-0.377997	-0.797552
54670	Atp8b1	-0.580589	-0.521403	-0.534799	0.576629	0.947764	0.908782
241633	Atp8b4	1.45524	1.42955	1.17022	1.64825	0.797874	1.3341
20238	Atxn1	2.30341	2.72202	2.15082	1.96561	2.64531	2.12276
52335	Atxn1l	0.715908	0.277654	0.795331	0.597559	0.393125	0.450056
246103	Atxn7	-0.353879	-0.473596	-0.498418	-0.625761	-0.50787	-0.429511
319974	Auts2	-0.34173	-0.344154	-0.395056	-0.481818	-0.638101	-0.673528
26362	Axl	-1.55891	-1.60236	-1.79437	2.2724	3.14304	2.66993
320383	B230317F23Rik	-0.225707	-0.298048	-0.246894	-0.773996	-0.767521	-0.564178
117592	B3galt6	1.03632	1.0502	0.594601	0.797883	0.801882	1.155
53625	B3gnt2	1.07497	1.11194	1.13468	0.824166	0.988387	1.07408
227327	B3gnt7	-0.411964	-0.476813	-0.30662	-0.416523	-0.550031	-0.487085
14421	B4galnt1	1.11405	1.04448	0.69971	0.94591	1.02417	1.10609
14595	B4galt1	0.613224	0.600699	0.624812	1.01295	1.19354	1.06739
230991	B930041F14Rik	1.69745	1.80403	1.54795	0.462019	1.1221	0.743409
232987	B9d2	-0.237413	-0.211614	-0.20302	-0.262589	-0.851232	-0.529055
226499	BC003331	0.95374	0.632984	1.48313	1.20776	0.634323	0.557274
214489	BC003965	-0.530751	-0.477126	-0.439532	-0.646615	-1.01082	-0.704482
227707	BC005624	0.777159	0.736573	0.461329	0.423353	0.376937	0.375238
212998	BC016579	-0.416389	-0.566952	-0.605111	-0.57905	-0.583577	-0.662416
225884	BC021614	-1.5704	-0.977094	-1.5204	-1.44382	-0.763188	-0.880473
236848	BC023829	1.78935	1.46688	1.05619	1.36639	1.54666	1.77901
270802	BC048403	1.71807	1.29361	1.3994	1.25046	1.29432	1.15263
407788	BC051142	-0.875863	-0.71795	-0.721983	-0.712566	-0.477766	-0.439576
12014	Bach2	-2.73859	-2.71551	-2.91872	-2.08492	-0.602734	-1.15492
29810	Bag3	1.53131	1.46828	1.64357	0.911684	0.790175	0.531692
67384	Bag4	0.392372	0.827957	1.17448	0.571833	0.370432	0.355233
70369	Bag5	0.412331	0.775643	0.828211	0.344099	0.465906	0.488915
108100	Baiap2	2.11375	1.89276	0.836556	1.62094	1.19474	1.30626
242248	Bank1	-2.2805	-0.924305	-2.37186	1.17677	2.45852	2.17525
104416	Bap1	0.381915	0.300066	0.706481	0.531774	0.354453	0.390395
381319	Batf3	-0.483481	-0.553895	-0.41785	-0.528433	-0.730939	-0.509031
71492	Bbs7	-1.01242	-1.0508	-1.05509	-0.957453	-0.467132	-0.614146
319845	Bbs9	1.15877	0.628925	0.591548	1.52562	1.33724	1.47336
12039	Bckdha	0.25916	0.596224	0.723145	0.376228	0.292268	0.377398
12040	Bckdhb	0.926934	1.61661	0.846019	1.31319	1.11947	1.29292
94044	Bcl2l13	0.279477	0.745406	0.366479	0.489655	0.470113	0.834311
666938	Bend4	-0.853563	-0.850598	-0.820448	-0.907557	-0.843047	-1.00261
12068	Bet1	1.44866	1.69649	2.44473	1.36333	1.24605	1.75761
54399	Bet1l	1.04406	1.10202	0.563845	0.71616	0.545989	0.690656
12075	Bfsp1	2.182	0.381542	0.591873	2.18936	0.69009	0.713998
12111	Bgn	-3.795	-3.85189	-3.64566	2.11095	2.41816	2.23594
11797	Birc2	-0.677255	-0.754426	-0.584355	-0.667159	-0.763773	-0.99532
11799	Birc5	-0.946755	-0.752491	-1.03981	-0.640048	-0.837174	-0.751585
246229	Bivm	1.81838	1.60434	2.24227	1.40244	1.07324	1.24621
17828	Bloc1s5	-1.85787	-0.689161	-0.972166	-1.19664	-0.566912	-0.541574
12160	Bmp5	-0.589705	-0.83156	-0.722457	-0.869816	-1.01161	-0.781009
12166	Bmpr1a	3.34514	2.25243	2.5293	3.90009	3.38094	2.64137
107771	Bmyc	-2.6344	-1.7668	-2.81886	-2.09021	-0.970622	-1.42911
12175	Bnip2	-0.454309	-0.464996	-0.608663	-0.632687	-0.488783	-0.342862
12176	Bnip3	2.63047	2.68222	4.41293	1.46346	1.38891	1.19494
23827	Bpnt1	0.685627	0.512008	1.10991	0.667091	0.482512	1.04532
114642	Brdt	4.32371	4.33238	0.605664	4.33862	3.81574	3.74923
72308	Brf1	-0.57859	-0.688967	-0.406163	-0.788749	-0.901534	-0.865714
55950	Bri3	-0.281778	-0.335089	-0.192115	-0.422719	-0.547896	-0.441822
12182	Bst1	-3.47681	-1.7969	-3.63051	-1.99735	-2.02251	-1.3944
228662	Btbd3	-1.10721	-0.840039	-1.15506	0.698289	0.819711	0.358621
100503185	Btbd8	0.824208	0.959851	1.17512	0.664571	0.551992	0.403482
224671	Btbd9	0.472925	0.276902	0.290131	0.764092	0.700687	0.611797
12226	Btg1	-1.08208	-1.24512	-0.731562	-1.46665	-0.566013	-0.79503
12227	Btg2	-4.26197	-5.168	-2.95349	-3.29047	-2.04821	-2.36764
12231	Btn1a1	-0.493113	-0.387932	-0.362791	-0.737211	-0.631426	-0.784894
192194	Btnl10	-2.63092	-2.60698	-2.63204	-2.83569	-0.600835	-2.19175
215051	Bud13	0.823962	0.602155	0.78255	0.464024	0.174046	0.388723
59048	C1galt1c1	-1.26347	-1.30174	-1.63903	-1.24445	-1.3096	-1.04457
12260	C1qb	-1.76751	-1.89395	-1.99744	2.30607	3.09503	2.67789
12262	C1qc	-1.41719	-1.48759	-1.12357	2.05218	2.97887	2.57495
232371	C1rl	-1.11995	-1.51512	-1.33915	-0.777612	-1.39205	-1.3231
12266	C3	0.831591	0.399797	0.385461	0.382948	0.963502	0.865282
442802	C330011M18Rik	-0.411578	-0.220594	-0.345605	-0.34519	-0.700814	-0.601879
320827	C530008M17Rik	-1.16089	-1.18948	-1.07769	-1.22547	-0.588177	-0.834553
69379	C8g	1.69426	1.60047	1.68581	1.2578	0.467323	0.268268
667803	C920025E04Rik	1.04363	0.824894	1.06408	1.92789	1.2086	1.7728
12283	Cab39	1.03369	1.17363	1.34432	1.10477	1.29111	1.19779
63955	Cables1	2.46031	2.84407	2.42694	1.55096	1.14777	0.953332
12289	Cacna1d	-1.07044	-0.861984	-0.322171	-1.11118	-0.650776	-0.229637
12290	Cacna1e	-1.87701	-2.05797	-1.97982	-1.96996	-1.67558	-1.6062
12291	Cacna1g	-0.596779	-0.569017	-0.531266	-0.62074	-0.275075	-0.680042
58226	Cacna1h	-0.979342	-0.984387	-0.946902	-0.877502	-0.841641	-0.756533
12293	Cacna2d1	-0.19615	-0.190196	-0.126392	0.552796	0.41014	0.421343
12296	Cacnb2	-0.820613	-0.67941	-0.724146	-0.290637	-0.710066	-0.403162
78832	Cacul1	0.401447	0.482711	0.970857	0.645982	0.367454	0.41412
109624	Cald1	-1.04692	-1.16032	-1.12776	1.6357	2.12603	1.78907
80796	Calm4	-0.20151	-0.272187	-0.300742	-0.379094	-0.658174	-0.393395
12317	Calr	0.407112	0.636328	0.479304	0.542184	0.469871	0.389393
12321	Calu	0.973352	0.887747	1.53556	1.21225	0.932186	1.0895
227541	Camk1d	-3.09014	-3.13832	-3.13674	-1.85176	-0.903076	-1.71262
12325	Camk2g	0.855382	0.457355	0.810346	0.79568	0.671763	0.651982
227634	Camsap1	0.435336	0.387824	0.545429	0.396543	0.291734	0.607637
12339	Capn7	-0.688455	-0.490198	-1.10476	-0.554152	-0.309472	-0.40709
12346	Car1	-7.18124	-7.44238	-7.18045	-5.35759	-1.01139	-2.58659
76459	Car12	3.78773	0.639975	3.26024	3.40332	1.77159	2.8523
12349	Car2	-7.49386	-7.64913	-7.51987	-4.46926	-0.317054	-1.87967
332579	Card9	1.09297	1.15009	0.656931	0.787205	0.764108	0.804788
76464	Casc5	-1.31512	-0.493453	-1.42114	-0.932397	-0.694415	-1.11947
213819	Casd1	1.10784	1.02016	1.29427	0.752823	0.606964	0.996977
12367	Casp3	-1.4288	-1.12525	-1.62176	-0.412331	-1.74714	-1.96736
12398	Cbfa2t3	-2.4219	-1.25905	-2.46811	-0.795952	-0.549063	-1.2272
104836	Cbll1	0.703188	0.594607	0.62878	0.428792	0.403477	0.325704
12404	Cbln1	-0.639048	-0.763041	-0.548777	-0.835581	-0.836767	-0.831586
109857	Cbr3	-0.36466	-0.522838	-0.305364	-0.382069	-0.34616	-0.271654
226043	Cbwd1	1.43889	1.26841	2.49677	1.02851	0.899446	1.63423
12418	Cbx4	1.19991	1.45125	1.50956	0.829247	0.852759	0.818111
70266	Ccbl1	0.49898	1.18453	0.81215	0.634534	0.45448	1.04349
76872	Ccdc116	1.69369	0.571319	0.746183	1.93523	0.493346	0.422356
57895	Ccdc126	1.56875	2.26294	2.85375	1.35771	1.22883	1.70611
76138	Ccdc138	0.738735	1.3018	3.05013	0.817951	0.601384	0.757261
243510	Ccdc142	-0.402018	-0.592683	-0.496508	-1.05576	-1.09396	-0.850066
72873	Ccdc176	0.579334	0.945513	1.28998	0.910553	0.694143	0.509643
68201	Ccdc34	-0.753169	-0.705553	-1.18528	-0.680056	-0.955339	-0.883588
237859	Ccdc55	0.682108	0.523866	0.70391	0.762225	0.40911	0.465349
76551	Ccdc6	0.773229	0.832897	0.94557	0.441379	0.277762	0.28832
442829	Ccin	-0.576681	-0.733221	-0.62171	-0.788612	-0.682094	-0.700112
20292	Ccl11	0.110797	0.214871	0.18928	0.446078	0.490841	0.227006
20296	Ccl2	-2.16331	-2.16311	-2.23382	-1.6475	-1.67897	-1.60655
20303	Ccl4	-1.10788	-1.04304	-1.14223	-1.1828	-0.942253	-1.13584
216527	Ccm2	0.658329	1.03716	0.277996	0.638236	0.505353	0.353276
12447	Ccne1	-1.53301	-1.25377	-1.20727	-1.8577	-0.925275	-0.906194
56706	Ccnl1	-1.15447	-1.38945	-0.804953	-1.41194	-1.97762	-1.24178
56036	Ccnl2	-0.692694	-0.944325	-0.58285	-1.03822	-1.01196	-0.901467
12772	Ccr2	-5.07942	-2.63176	-4.41194	-4.31689	-3.45511	-3.30273
12771	Ccr3	-1.84063	-1.89051	-2.12795	0.43832	1.75839	0.986965
12774	Ccr5	-2.34368	-1.96409	-2.22758	-1.29577	-1.06492	-1.1955
12769	Ccr9	-2.44782	-2.84793	-2.66749	-1.69369	-1.61169	-1.34059
252837	Ccrl1	-0.617672	-0.770209	-0.47332	-0.690057	-1.01356	-0.882962
54199	Ccrl2	-1.85925	-1.65862	-2.28086	-1.59195	-1.32665	-2.25734
630146	Cd101	-1.93251	-1.90396	-1.90036	-2.10699	-1.84501	-1.65086
53599	Cd164	0.380412	0.597413	0.623494	0.443406	0.417601	0.279061
12480	Cd1d2	2.31391	2.54156	1.90045	2.70497	1.70974	1.21868
69142	Cd209f	-0.693587	-0.66766	-0.593097	-0.820839	-0.662612	-1.00136
387565	Cd300c	-0.747107	-0.48618	-0.551235	-0.521648	-0.556232	-0.44789
217305	Cd300ld	-1.93084	-1.99157	-1.95934	-1.61892	-1.62709	-1.45925
246746	Cd300lf	-2.50336	-2.32668	-2.48033	-2.01748	-1.39913	-0.961382
52685	Cd300lg	-2.45007	-2.52961	-2.34296	-2.17248	-1.8265	-1.49984
12489	Cd33	-5.07895	-2.73616	-5.4387	-2.61542	-2.57071	-2.3657
12491	Cd36	-3.84958	-3.6038	-4.32131	0.716159	1.07935	0.715917
12494	Cd38	-1.89668	-1.64791	-3.02756	0.609452	1.80278	1.84697
70333	Cd3eap	0.658857	0.723947	0.532176	0.554711	0.270546	0.324823
12504	Cd4	-0.954064	-0.877599	-0.859369	0.989015	1.99174	1.39817
12505	Cd44	-1.08343	-1.02132	-0.842418	-0.670355	-0.813824	-0.837523
333883	Cd59b	-1.68431	-1.61307	-1.54822	-1.46102	-1.02703	-1.18192
12512	Cd63	2.72711	3.25438	2.30442	3.52384	3.09842	2.20822
12516	Cd7	-4.79793	-4.76946	-4.69154	-3.11828	-1.42641	-2.48554
68968	Cdan1	-1.23437	-0.372606	-1.12438	-1.0681	-1.08995	-1.10419
238896	Cdc20b	-0.251397	-0.269436	-0.240488	-0.457043	-0.702956	-0.405177
71713	Cdc40	0.251171	0.287439	0.373341	0.479962	0.421251	0.495915
23834	Cdc6	-0.689999	-0.451392	-0.634913	-0.824368	-0.435997	-0.508469
12545	Cdc7	-0.917217	-1.02844	-1.22057	-1.11634	-0.768312	-0.469875
12537	Cdk11b	-0.375416	-0.277569	-0.552617	-0.415206	-0.445371	-0.38612
18647	Cdk14	-1.49249	-1.68048	-1.53957	-0.51624	-0.414193	-0.268403
78334	Cdk19	0.607593	0.698742	0.802286	0.865167	0.965002	0.670587
80280	Cdk5rap3	0.60578	0.785765	0.569258	0.48821	0.408079	0.454807
12571	Cdk6	0.579526	0.660285	0.560025	0.950839	0.863453	0.672998
71091	Cdkl1	-1.2661	-1.27353	-1.21401	-1.3311	-0.428354	-0.951981
12575	Cdkn1a	1.95366	1.75807	2.02642	1.12918	1.09875	0.952794
237988	Cdr2l	0.481706	0.471402	0.600044	0.603237	0.560847	0.659543
74596	Cds1	-1.93902	-1.98072	-1.97834	-1.63411	-1.93903	-1.81321
67177	Cdt1	0.481772	0.61434	0.895592	0.760787	0.785405	0.874837
12609	Cebpd	-0.792485	-0.792031	-0.442341	-1.73197	-1.10786	-1.01972
110794	Cebpe	2.16818	1.77211	2.40553	2.02005	1.63955	1.4435
330409	Cecr2	-3.21008	-3.30814	-2.2829	-2.94284	-1.25264	-1.10361
13046	Celf1	-1.38159	-0.945183	-0.781647	-1.35553	-0.556392	-0.817062
70454	Cenpl	-0.94513	-0.921833	-0.890535	-0.336428	-0.528804	-0.371313
217882	Cep170b	0.447266	1.3333	2.98588	0.622166	0.667589	0.294842
320162	Cep95	-0.522292	-0.413949	-0.427123	-0.652381	-0.631085	-0.55135
104158	Ces1d	4.89801	2.81536	1.01644	4.9761	0.987598	2.98531
12628	Cfh	-3.92791	-3.70739	-3.95243	-2.50765	-1.13755	-1.39129
68044	Chac2	-1.03605	-1.33365	-1.21627	-1.31547	-0.453843	-1.39143
27221	Chaf1a	-0.340993	-0.45451	-0.576393	-0.123448	-0.363799	-0.177047
66121	Chchd1	-1.37367	-1.01175	-1.30337	-1.05144	-1.62947	-1.21799
66098	Chchd6	-1.01746	-0.734988	-0.85173	-1.24591	-0.821079	-0.221596
107932	Chd4	0.573518	0.510361	0.651254	0.712535	0.685317	0.556051
320790	Chd7	1.88448	2.0658	1.69671	2.56925	1.99089	1.49836
12654	Chi3l1	-2.98909	-3.09782	-2.95822	-2.79611	-3.24745	-2.95495
12655	Chi3l3	-4.23704	-4.14149	-4.27606	-3.34955	-4.37829	-4.05771
104183	Chi3l4	-0.728549	-0.664678	-0.731825	-0.800646	-0.921464	-0.788222
229687	Chi3l7	-1.55541	-2.14635	-2.11868	-2.21711	-1.8657	-2.23492
212862	Chpt1	2.09459	2.12059	2.0465	2.16086	1.85745	2.40659
83453	Chrdl1	-1.35861	-1.32702	-1.15627	-0.969662	-0.79508	-0.682837
11448	Chrne	-0.301641	-0.399053	-0.194525	-0.32131	-0.693186	-0.430259
98388	Chst10	-1.16489	-1.34324	-1.26221	-1.1638	-0.486985	-0.844888
58250	Chst11	2.26005	2.18402	1.95617	1.78761	1.41685	0.818809
59031	Chst12	1.43252	1.08308	1.31204	0.841783	0.754473	0.743294
77590	Chst15	-3.98584	-0.559706	-0.407301	-1.03066	-0.36396	-0.808988
53374	Chst3	-1.7761	-1.71083	-1.46366	-1.65016	-0.879118	-0.812923
269941	Chsy1	0.319616	0.377942	0.659765	0.325842	0.325519	0.692376
66511	Chtop	-0.731551	-0.346438	-0.664019	-0.812013	-0.877944	-0.780595
109006	Ciapin1	0.736607	0.879342	1.00833	0.53754	0.518604	0.737854
12684	Cideb	3.66535	2.44555	1.23189	3.13372	1.60651	1.71958
21771	Cirh1a	0.646295	0.765864	1.45022	0.972488	0.920465	0.807887
12700	Cish	3.9161	3.45937	2.63711	3.08248	2.21869	0.642415
17684	Cited2	1.62666	1.26788	1.37269	1.33565	0.917576	0.590226
76707	Clasp1	0.310519	0.243051	0.494562	0.469031	0.514217	0.395196
12722	Clca1	-2.08364	-2.29888	-2.29889	0.534306	1.60621	1.30434
26373	Clcn7	-0.531002	-0.778127	-1.01541	-0.711483	-0.633291	-0.538054
621628	Cldn20	-1.31893	-1.35454	-1.21731	-1.72174	-1.74245	-1.66962
12741	Cldn5	-0.514496	-0.526753	-0.487619	0.464328	0.428953	0.36824
17312	Clec10a	-2.46791	-2.74098	-2.62413	-1.53611	-2.59499	-2.49563
20256	Clec11a	4.45496	4.5454	1.88258	3.97587	4.06549	3.80447
66864	Clec14a	-0.27743	-0.260397	-0.279858	0.735693	0.782915	0.864982
353287	Clec18a	1.60366	0.715041	0.705759	1.33786	0.526	0.71504
26888	Clec4a2	-4.08388	-3.86129	-3.81009	-2.67667	-2.62809	-2.82925
69810	Clec4b1	-2.02786	-1.84075	-1.81519	-1.70837	-1.45445	-1.60465
381809	Clec4b2	-1.49987	-1.68703	-1.79286	-1.48671	-1.32512	-1.19928
75863	Clec4g	-0.296405	-0.429721	-0.351082	0.379554	2.32468	1.31453
56620	Clec4n	-0.942014	-1.0376	-0.882339	3.13946	3.92805	3.42451
56644	Clec7a	-3.31964	-3.30632	-2.98372	-1.99353	-2.61695	-2.37853
216705	Clint1	0.31175	0.381995	0.290438	0.617335	0.546853	0.456925
76686	Clip3	-0.273555	-0.337025	-0.310525	0.523116	0.573185	0.69066
12747	Clk1	-1.3675	-1.30584	-0.432412	-1.97079	-1.49676	-1.16518
27278	Clnk	-1.15423	-1.19847	-1.1154	-1.27288	-1.26514	-1.35091
232370	Clstn3	1.30063	0.730907	0.546007	1.74262	0.471171	0.929568
12757	Clta	-0.81966	-0.585215	-0.878459	-0.754034	-0.587124	-0.520146
12763	Cmah	-4.1109	-3.968	-4.25901	-2.30474	-0.671103	-1.09172
69574	Cmbl	-0.53958	-0.590811	-0.541851	1.54862	2.23495	2.00315
22169	Cmpk2	-0.78978	-2.14221	-3.48995	-1.025	-1.01034	-1.58708
102545	Cmtm7	0.789375	0.714929	0.303781	0.926016	0.450004	0.827594
66054	Cndp2	1.32432	1.0338	0.270627	1.10561	1.03371	1.41697
71994	Cnn3	-3.60333	-3.52157	-3.39807	-1.46678	-1.05154	-1.08352
83674	Cnnm1	-0.74421	-0.825068	-0.738367	-1.01936	-1.01326	-1.07975
94220	Cnnm4	-0.546196	-0.44978	-0.30677	-0.289658	-0.614784	-0.626106
72068	Cnot2	0.244363	0.262299	0.501439	0.233009	0.360998	0.198698
231464	Cnot6l	0.510671	0.393424	0.785254	0.772576	0.763201	0.541177
18983	Cnot7	0.435352	0.292956	1.152	0.475346	0.260839	0.391911
66455	Cnpy4	1.01961	1.19381	0.689	1.34762	0.579742	0.605236
71743	Coasy	0.584886	1.09465	0.645299	0.821173	0.185127	0.51544
238123	Cog5	0.69213	0.543567	0.613047	0.73331	0.783777	0.533881
233824	Cog7	0.738297	0.630029	0.550081	0.870104	0.672568	0.542575
665033	Col6a5	-0.413821	-0.318126	-0.395433	-0.530733	-0.702123	-0.613027
69456	Commd10	1.43074	1.6882	1.98815	1.1354	1.10053	1.16836
12847	Copa	0.580805	0.558962	0.93069	0.685392	0.657049	0.561888
54161	Copg1	0.463434	0.53409	0.634817	0.804136	0.577974	0.815713
54160	Copg2	0.284997	0.293473	0.992994	0.485774	0.362572	0.549672
26894	Cops7a	0.592794	0.598468	0.658724	0.246476	0.131156	0.45598
26895	Cops7b	0.42541	0.291279	0.570716	0.482876	0.409591	0.437018
108679	Cops8	0.944441	0.756188	1.03676	0.331233	0.209287	0.403902
23790	Coro1c	0.566994	0.56323	0.493106	0.496901	0.247996	0.333421
226139	Cox15	0.445967	0.467798	1.07338	0.877758	0.504564	0.45526
12874	Cpd	1.76189	2.32141	1.35609	1.71678	1.79896	1.12283
208922	Cpeb3	-1.09351	-0.698562	-0.349359	-0.910852	-0.440188	-0.504085
12890	Cplx2	-0.507234	-0.495106	-0.412275	-0.58514	-0.594546	-0.491756
234577	Cpne2	1.05969	1.79173	1.51549	1.15645	1.34457	1.00644
70568	Cpne3	1.63873	1.07575	1.06201	0.642839	1.45436	1.23669
78070	Cpt1c	-0.852316	-0.821218	-0.786422	-0.649727	-0.747148	-0.85645
56264	Cpxm1	-0.302337	-0.383223	-0.279172	0.77104	0.988511	1.06465
12928	Crk	-0.842208	-0.523813	-0.573348	-1.18548	-0.873302	-0.873758
54698	Crtam	-0.294536	-0.334585	-0.233881	-0.365652	-0.13148	-0.371787
12972	Cryz	1.15218	0.779822	1.28805	1.36311	0.67141	0.666951
246277	Csad	-0.493088	-0.541186	-0.569567	-0.403592	-0.432426	-0.600054
12978	Csf1r	-4.66892	-4.45728	-4.51074	-1.4222	-0.297235	-0.792325
104318	Csnk1d	0.449358	0.341932	0.506734	0.478338	0.417231	0.361166
27373	Csnk1e	0.557817	0.737678	1.65876	0.578005	0.822194	0.637724
103236	Csnk1g2	0.668902	0.661897	0.62301	0.459133	0.386176	0.320522
13011	Cst7	2.64095	2.56674	1.89599	2.31126	1.96753	2.24327
67337	Cstf1	0.948735	1.61215	0.818429	0.808768	0.728107	0.650804
108062	Cstf2	0.214736	0.317718	0.162014	0.52489	0.421855	0.415571
13017	Ctbp2	1.1884	0.792903	0.877681	0.948985	0.547456	0.339778
14219	Ctgf	-0.623686	-0.560643	-0.640194	1.93765	1.13405	1.05176
269037	Ctif	1.24828	1.05581	1.25332	0.592961	0.493651	0.406212
13024	Ctla2a	-1.22013	-1.0453	-2.93012	-0.847962	-0.569205	-0.606835
12477	Ctla4	-1.13796	-1.17555	-1.12086	-0.768697	-1.02847	-0.957354
12387	Ctnnb1	0.200955	0.633658	0.18128	0.466622	0.411277	0.339733
67087	Ctnnbip1	-2.00077	-1.0994	-1.82774	-1.45124	-1.34205	-1.4328
13035	Ctsg	1.1209	1.3944	1.32999	1.19224	1.27757	1.33116
13040	Ctss	-5.13685	-4.98496	-5.26831	-1.59927	-0.890893	-1.21946
66965	Ctu2	0.171472	0.261709	0.149256	-0.306033	-0.386312	-0.269339
67480	Cwc25	0.610622	0.580365	0.842029	0.667194	0.514651	0.35733
13052	Cxadr	2.20968	2.00267	2.14324	2.28663	1.7379	2.06428
20315	Cxcl12	-3.35753	-2.7026	-3.3129	-1.73386	-1.48916	-1.40179
55985	Cxcl13	-0.616983	-0.605737	-0.539377	5.21342	5.09963	5.66879
66102	Cxcl16	-0.61313	-0.769418	-0.621875	0.692727	1.10868	1.0685
20310	Cxcl2	-2.58148	-2.69884	-2.72201	-2.7526	-3.24364	-2.83964
12766	Cxcr3	-1.48725	-1.60842	-1.54653	-1.4052	-0.48317	-0.714513
80901	Cxcr6	-2.18187	-2.02669	-2.08417	-1.98557	-0.824917	-1.60293
72017	Cyb5r1	-0.749294	-0.756979	-0.666342	-1.02901	-1.04881	-0.771122
13058	Cybb	-7.25564	-7.10706	-7.11383	-2.5063	-0.93337	-0.458052
13063	Cycs	-1.07582	-1.14485	-0.850408	-1.52653	-1.74725	-1.48496
76884	Cyfip2	0.393119	0.214098	0.746842	0.43108	0.63649	0.541651
229697	Cym	-0.68223	-0.580144	-0.447526	-0.686834	-0.712506	-0.702309
104086	Cyp27a1	-1.67339	-3.49385	-2.32774	-2.29359	-2.49503	-2.59515
224044	Cyp2ab1	-0.770381	-0.691382	-0.677855	-0.856895	-1.04038	-0.894515
244209	Cyp2r1	-1.65997	-1.63368	-1.78147	-1.41275	-1.26863	-1.22675
72054	Cyp4f18	-3.71948	-3.29	-3.5869	-2.49546	-1.4985	-1.87091
58861	Cysltr1	-3.04411	-2.91735	-3.06462	-2.24376	-2.50393	-2.50219
19159	Cyth3	-4.31396	-3.7105	-2.022	-2.62074	-1.63995	-2.29415
224405	Cyyr1	-0.480187	-0.505338	-0.460971	0.470215	0.280703	0.692364
28088	D10Wsu52e	0.326129	0.461488	0.811397	0.20726	0.410958	0.328607
100038651	D130062J21Rik	-2.16782	-2.34257	-2.16433	-2.43362	-2.30084	-2.44556
67102	D16Ertd472e	2.25011	2.17478	1.96861	1.79236	1.39986	1.13759
224647	D17Wsu92e	0.180841	0.174261	0.409777	0.346041	0.47032	0.322054
52874	D19Bwg1357e	0.378728	0.580626	0.845868	0.480958	0.466503	0.567419
52318	D1Ertd448e	0.741802	0.372673	1.45855	1.27746	0.713503	0.446412
52392	D1Ertd622e	-0.882907	-1.47402	-0.976593	-1.13827	-1.09825	-1.32521
229791	D3Bwg0562e	-1.851	-1.96107	-1.81392	-1.91102	-2.1759	-2.09375
69601	Dab2ip	2.26568	1.8158	2.22975	2.04198	1.33485	1.07246
59036	Dact1	-0.396609	-0.386125	-0.253939	0.281134	0.626546	0.674414
13138	Dag1	1.24977	1.37014	1.39009	1.2055	1.04696	0.872445
269060	Dagla	3.23202	2.12103	2.12567	1.99619	1.87576	1.95441
69635	Dapk1	-2.00566	-2.20339	-2.08819	-0.630822	-0.740459	-0.751924
226414	Dars	0.52548	0.444127	0.82452	0.548178	0.564033	0.331614
226539	Dars2	0.414504	0.219757	0.612036	0.538016	0.293446	0.481277
13171	Dbt	1.03208	1.4242	1.51695	1.10541	0.456328	0.325108
320808	Dcaf5	0.43305	0.57228	0.792524	0.409289	0.561734	0.362651
68087	Dcakd	0.99356	1.14987	1.23897	1.04771	0.359063	0.587175
66686	Dcbld1	4.09979	1.03045	1.37433	4.5075	2.91682	1.9509
13179	Dcn	-2.02191	-2.19471	-1.88169	1.1047	1.57936	1.5599
100737	Dcun1d4	1.23817	1.44536	1.72081	0.772977	0.615842	0.292602
74747	Ddit4	2.45358	2.89341	3.45061	1.49979	1.44153	0.828607
13200	Ddost	0.298696	0.543493	0.356136	0.551862	0.213273	0.224502
77591	Ddx10	0.391069	0.436707	0.431579	0.86088	0.543826	0.653474
234733	Ddx19b	0.424036	0.505401	0.59476	0.74163	0.434037	0.499465
74351	Ddx23	0.307103	0.375209	0.320506	0.488236	0.42095	0.457232
236790	Ddx26b	-1.19392	-0.552064	-1.55748	-1.27378	-1.25843	-1.44187
13206	Ddx4	-1.11504	-1.0765	-0.957307	-1.10227	-1.29351	-1.21959
72935	Ddx41	1.20371	0.76139	0.330985	0.775267	0.490578	0.500923
212880	Ddx46	0.418834	0.499221	0.143403	0.739295	0.296516	0.350374
234374	Ddx49	0.403856	0.781999	1.04888	0.505952	0.328285	0.455913
13207	Ddx5	-0.812351	-0.669092	-0.740824	-0.525393	-0.452251	-0.583758
71990	Ddx54	0.528255	0.588188	0.668872	0.78675	0.619042	0.740347
26378	Decr2	1.36047	0.727313	1.11637	1.24372	0.769632	0.586502
23854	Def8	0.803788	2.06787	0.951441	1.03731	0.845332	1.10556
209773	Dennd2a	0.374863	1.57033	2.29552	0.379146	0.226915	0.461823
329727	Dennd2c	-2.18552	-2.05217	-0.66474	-1.87699	-0.490802	-0.993302
229541	Dennd4b	-0.348027	-0.37103	-0.515387	-0.914947	-0.707211	-0.671077
329877	Dennd4c	1.02836	0.926361	0.571078	0.769398	0.614351	0.420081
13346	Des	0.244926	0.214379	3.3746	2.5514	1.99101	2.69998
78825	Desi2	1.06421	1.0352	1.44934	1.08916	0.377091	0.492721
58239	Dexi	1.21235	0.772282	0.775165	1.17203	0.859617	0.869814
67800	Dgat2	2.93665	2.90721	2.68911	1.81236	2.2587	2.55977
104418	Dgkz	-0.770798	-0.754652	-0.636278	-0.738423	-0.728679	-0.719344
13360	Dhcr7	1.09763	1.40503	0.971536	0.60374	0.710505	0.810308
71755	Dhdh	1.8888	1.63557	1.52474	1.01779	0.549683	0.680169
101437	Dhx32	0.596645	0.378396	0.643762	1.18788	0.819867	0.884217
216877	Dhx33	0.48622	0.785927	0.707608	0.503914	0.364888	0.390829
71715	Dhx35	0.546322	0.854842	0.265456	0.975496	0.199722	0.647837
13371	Dio2	3.61859	3.96786	3.81651	3.24374	3.16503	3.60549
244667	Disc1	-0.594015	-0.58339	-0.498615	-0.837257	-0.778205	-0.777075
245474	Dkc1	0.696439	0.776077	0.47686	0.888319	0.685488	0.829117
320256	Dlec1	0.211095	0.649324	1.62818	0.358731	1.01733	1.36834
13404	Dmc1	2.61379	0.590909	0.775276	2.77445	2.13799	2.00614
50796	Dmrt1	2.87044	3.524	4.0202	3.87568	2.20134	0.730127
327762	Dna2	-1.15187	-0.676996	-0.892087	-0.665242	-1.00157	-0.465424
327954	Dnahc2	-0.242841	-0.247203	-0.225305	-0.410461	-0.5443	-0.436074
58233	Dnaja4	-2.19703	-1.63153	-2.06439	-2.47842	-0.398919	-1.35558
15504	Dnajb3	-1.76534	-1.62041	-1.60681	-1.72899	-1.41991	-1.35139
23950	Dnajb6	-0.866664	-0.851285	-0.840979	-1.1301	-0.980682	-1.14675
13418	Dnajc1	1.06184	0.74759	1.20512	1.16609	0.730055	0.573462
30045	Dnajc12	1.72098	2.06268	1.93499	1.75117	1.56431	1.8706
108671	Dnajc9	-0.620917	-0.448064	-1.02889	-0.476751	-0.714418	-0.541012
13421	Dnase1l3	-1.70748	-1.13852	-1.20312	1.779	2.92697	2.96237
74006	Dnm1l	0.480886	0.506477	0.769775	0.694028	0.3381	0.311732
71972	Dnmbp	1.31266	1.12708	1.84076	1.40574	1.41686	1.28965
21673	Dntt	-3.27213	-3.47824	-3.47967	-3.51537	-3.68916	-3.42154
68813	Dock5	1.46882	1.47603	0.654796	0.920011	1.2037	0.691734
67299	Dock7	-3.55874	-1.71275	-3.36746	-2.04966	-0.438886	-1.82024
57170	Dolpp1	0.344466	0.6699	0.477939	0.423058	0.267469	0.517262
60364	Donson	-0.488891	-1.20732	-0.781736	-0.532012	-0.497397	-0.51232
13478	Dpagt1	0.88737	1.21743	0.551809	0.900103	0.536642	0.858021
13479	Dpep1	-1.29082	-1.22675	-1.26943	-1.01838	-1.16803	-1.3224
70127	Dpf3	-0.808717	-0.25456	-0.597919	-1.11679	-0.841374	-0.80485
13482	Dpp4	-3.75419	-3.76798	-3.75976	-2.14556	-1.11635	-1.30782
22240	Dpysl3	-0.306697	-0.380515	-0.425974	1.69299	1.76731	1.23554
13489	Drd2	-0.196679	-0.237115	-0.225973	-0.341174	-0.380339	-0.317706
13494	Drg1	0.390027	0.38955	0.483779	0.597675	0.364946	0.453468
13495	Drg2	0.950394	1.03685	1.11604	0.999871	0.705197	0.857275
13506	Dsc2	-1.92132	-1.86827	-1.86207	-1.13891	-1.28797	-1.0742
72107	Dscc1	-0.687397	-1.41327	-1.28603	-0.888041	-1.05161	-1.00115
13185	Dscr3	0.972532	0.718549	0.615365	0.729937	0.906573	1.1024
56431	Dstn	0.925921	0.961672	0.913098	0.880316	0.556724	0.656801
207521	Dtx4	2.222	2.29902	1.224	2.57617	2.02087	2.19693
19252	Dusp1	-3.78825	-3.00968	-3.06947	-2.1195	-2.47396	-3.26462
75219	Dusp18	1.57115	2.70496	1.69958	0.694313	1.03293	0.892155
13537	Dusp2	-1.47622	-0.919661	-1.46507	-1.14949	-1.52898	-1.5681
105352	Dusp22	-3.50753	-3.47923	-3.53443	-2.60905	-2.25012	-2.30434
68440	Dusp23	0.854155	2.00133	0.786673	0.842555	0.575278	0.681169
110074	Dut	-1.05997	-0.644663	-1.04585	-0.725954	-1.55628	-0.908591
235661	Dync1li1	0.636315	0.420857	0.630586	0.420675	0.457551	0.552924
67685	Dyx1c1	0.315838	0.197356	0.244444	0.642037	0.28484	1.19888
320187	E230001N04Rik	1.32413	1.05855	1.10997	0.738988	0.748309	0.788102
104394	E2f4	-0.4997	-0.303981	-0.165876	-0.491495	-0.516718	-0.604739
243780	E330009J07Rik	1.48177	1.80564	2.66124	1.80349	2.12251	2.34074
224247	E330017A01Rik	-0.265845	-0.333225	-0.209067	-0.417882	-0.44615	-0.480712
223593	E430025E21Rik	0.76788	0.428496	0.782723	0.806452	0.558085	0.625505
106389	Eaf2	-0.732338	-0.754959	-0.657478	-0.602206	-0.573865	-0.638419
13593	Ebf3	-1.05763	-1.11741	-1.05054	-1.20058	-1.4098	-1.18183
107522	Ece2	0.805856	0.667164	0.594356	0.531905	0.247415	0.865651
52665	Echdc1	2.02034	1.47322	1.71298	1.54526	0.776423	0.994213
13607	Eda	-0.686859	-0.726695	-0.680101	-0.752441	-0.921085	-0.760731
171211	Edaradd	-0.743499	-0.734985	-0.671401	-0.979304	-0.294213	-0.6856
353190	Edc3	0.601033	0.561327	0.612129	0.558	0.590501	0.380665
192193	Edem1	0.577054	0.944835	0.132248	0.669099	0.744369	0.862665
13617	Ednra	2.66658	4.0095	3.74358	4.51157	4.27926	4.21519
13618	Ednrb	-0.81464	-1.05053	-0.657383	0.514231	0.814864	1.26656
216238	Eea1	0.867321	0.40011	0.838095	1.07382	0.559204	0.749936
13626	Eed	-0.907066	-1.01647	-0.807152	-0.512457	-0.689922	-0.622572
230648	Efcab14	0.80049	0.803616	0.561662	0.650618	0.77076	0.629127
58859	Efemp2	1.65884	1.70002	1.76179	1.18782	0.381536	0.320594
76740	Efr3a	0.755697	0.44242	1.04567	0.572943	0.592743	0.397609
13649	Egfr	-0.661235	-0.740055	-0.695385	-0.390519	-0.362093	-0.535583
112405	Egln1	1.41602	1.09593	2.08785	0.93286	0.723127	0.535892
112407	Egln3	4.26637	4.53442	4.8786	3.13253	3.49956	2.86618
13653	Egr1	-2.93549	-2.74939	-1.84531	-2.00598	-2.75227	-2.61385
13655	Egr3	-0.68266	-0.669628	-0.571593	-0.784841	-0.701736	-0.699494
114601	Ehbp1l1	-0.642049	-0.952852	-0.978885	-1.12948	-0.767488	-0.700525
259300	Ehd2	-0.844844	-0.85885	-0.818308	0.831162	0.840978	0.602021
13663	Ei24	0.771501	0.628207	0.478141	0.757719	0.78155	0.842506
20918	Eif1	-1.17212	-1.39502	-0.883739	-1.48734	-1.52653	-1.61125
27979	Eif3b	0.401051	0.413207	0.484715	0.688021	0.531035	0.556504
56347	Eif3c	0.517096	0.58367	0.254974	0.966972	0.827702	0.666629
75705	Eif4b	0.431774	0.463146	0.657975	0.619942	0.664933	0.700851
50701	Elane	1.03061	1.59415	1.51672	0.678284	1.49637	1.34197
140580	Elmo1	0.806595	0.731454	0.357611	1.04297	0.72414	0.5645
244548	Elmod2	0.525292	0.336746	0.499187	0.307496	0.445612	0.363261
232089	Elmod3	1.36048	1.43887	1.41806	1.30894	1.23817	1.67832
238317	Elmsan1	-0.525095	-0.711608	-0.576915	-0.606875	-0.36056	-0.737552
68801	Elovl5	1.25574	1.36287	1.21113	1.35131	1.12126	1.04818
170439	Elovl6	-4.04178	-2.43931	-4.17771	-3.0461	-2.00172	-1.64849
58523	Elp2	0.704167	0.838973	0.434161	0.856406	0.691863	0.623736
74195	Elp3	0.384114	0.408647	0.239311	0.749211	0.413595	0.55139
170757	Eltd1	-4.28177	-4.265	-4.25089	-1.17119	-1.38644	-1.03172
69683	Emc10	1.34905	1.48933	1.38406	0.789555	0.559346	0.737395
66736	Emc2	0.71957	0.521329	0.632762	0.557658	0.51051	0.587528
85308	Emc9	-0.946184	-1.15936	-0.897025	-1.25526	-1.12992	-1.12042
246707	Emilin2	-1.88814	-0.363841	-3.74895	-0.544431	-0.721528	-1.21984
78798	Eml4	1.33074	1.42369	1.09532	0.920587	0.945677	0.701526
71946	Endod1	-1.03836	-0.627447	-2.02837	-1.75533	-0.592736	-0.863285
13806	Eno1	1.16026	1.1176	1.3272	0.745502	0.701725	0.525508
209224	Enox2	0.584115	0.410625	0.205463	0.816614	0.493771	0.278944
12499	Entpd5	1.21621	1.15926	0.853824	1.94187	2.22581	1.7758
93685	Entpd7	0.912923	0.747407	0.708091	0.843488	0.937372	1.15927
101351	Eogt	0.926979	0.866484	0.734611	1.2357	0.419191	0.941682
13822	Epb4.1l2	0.760739	0.706657	1.01256	1.36961	0.938565	0.864431
13823	Epb4.1l3	-0.749246	-0.68379	-0.632407	1.43943	2.77947	2.64493
54357	Epb4.1l4b	-2.21912	-2.11222	-2.22239	-2.14812	-1.91448	-2.34569
227867	Epc2	0.344814	0.260131	0.488071	0.50775	0.365368	0.319198
13838	Epha4	-0.553421	-0.621682	-0.528273	-0.537518	-0.710797	-0.552157
13853	Epm2a	0.985023	1.64171	2.07377	0.376696	1.25424	0.875986
13854	Epn1	-0.415607	-0.918038	-0.667992	-0.523371	-0.603025	-0.566646
13857	Epor	-3.9108	-4.04163	-2.76457	-3.53799	-1.87052	-2.70353
107508	Eprs	0.534051	0.435046	0.76053	0.966541	0.556006	0.415965
13867	Erbb3	1.35989	0.425269	1.85583	1.64277	0.886255	1.35767
170942	Erdr1	-1.18348	-0.846372	-1.13574	-1.67136	-1.62737	-1.24528
13875	Erf	0.377747	0.634135	1.05062	-0.502656	-0.336849	-0.597211
67458	Ergic1	1.21128	1.31077	1.41443	1.32559	0.921023	0.946588
27028	Ermap	-4.68649	-4.8409	-4.50848	-4.37887	-1.21384	-2.9971
50527	Ero1l	2.22617	2.36946	2.59177	2.03485	1.82519	1.85615
67397	Erp29	-1.03683	-0.449074	-0.994416	-1.06492	-1.15131	-1.00457
76299	Erp44	0.238421	0.573041	0.324341	0.495003	0.407352	0.337766
69524	Esam	-1.00849	-1.29008	-1.24103	0.367359	0.571374	0.658843
71988	Esco2	-0.776444	-0.596509	-0.919667	-0.443035	-0.398551	-0.440375
71690	Esm1	-1.05058	-1.0932	-1.04938	-1.09442	-1.2011	-1.05957
23872	Ets2	1.76486	1.30696	1.32262	0.721898	1.74647	1.31114
14011	Etv6	0.929891	1.01449	1.02128	0.731282	0.954822	0.864285
230752	Eva1b	0.560076	0.332166	0.235306	0.426439	0.430645	0.348688
14020	Evi5	-0.794325	-0.441099	-0.607415	-0.629666	-0.438454	-0.604009
14026	Evl	-1.74069	-1.61904	-1.59721	-0.98466	-0.546989	-0.547319
20336	Exoc4	0.677996	0.710816	1.36056	1.28564	1.08923	1.0868
75914	Exoc6b	2.28652	1.6067	1.41705	1.98243	1.555	1.66033
53413	Exoc7	0.483165	0.364879	0.540921	0.666443	0.311602	0.432348
100038591	F420014N23Rik	-0.263252	-0.365745	-0.17943	-0.716683	-0.808748	-0.792142
320463	F630111L10Rik	-0.950567	-1.11982	-1.04957	-1.13694	-1.13206	-1.08381
14068	F7	1.6438	0.747878	3.71978	0.590127	1.80608	3.36426
14069	F8	-0.612824	-0.921937	-1.10632	0.34637	0.623039	0.54546
14073	Faah	1.40224	1.21402	1.37915	1.77387	0.807358	0.496376
12140	Fabp7	-1.75809	-1.68495	-1.82008	1.79076	1.80386	3.44429
14082	Fadd	0.845923	0.943019	0.312896	0.439866	0.618112	0.82383
60527	Fads3	-4.34621	-0.931645	-1.57973	-3.08613	-1.31418	-2.48418
14085	Fah	4.02747	4.02207	2.59313	3.86031	3.60272	2.6094
68636	Fahd1	-0.876654	-0.841947	-0.619111	-1.36642	-0.820717	-0.661611
69169	Faim3	-1.65661	-1.68544	-1.38279	0.80012	2.16952	1.98655
223433	Fam105a	-4.21909	-3.20595	-3.85708	-2.76769	-1.18733	-0.834584
66540	Fam107b	1.49512	1.27195	0.949327	0.868005	1.36485	1.25265
70178	Fam108c	1.35254	1.05366	0.673276	1.35461	0.718597	0.784978
338368	Fam109b	-1.11569	-3.14285	-2.94723	-0.665609	-0.511067	-1.42936
242297	Fam110b	-0.656996	-0.58834	-0.577077	-0.61847	-0.59801	-0.455803
107373	Fam111a	-0.35328	-0.665355	-1.14652	-0.613946	-0.314643	-0.331334
67726	Fam114a2	0.908259	1.02869	1.13603	0.742571	0.726151	0.607186
78755	Fam122b	0.812388	1.06122	0.600377	0.66524	0.886569	0.76686
84652	Fam126a	-1.08315	-0.688502	-1.15662	-0.849215	-0.472567	-0.486139
213056	Fam126b	2.32107	1.90097	2.72536	1.62399	1.48803	1.78921
63913	Fam129a	-2.78594	-2.38547	-4.24913	-1.14178	-1.32483	-2.08917
227737	Fam129b	-1.07587	-1.21684	-0.508963	-0.895337	-0.446011	-0.332617
100037278	Fam129c	-1.5206	-1.9018	-1.43409	-1.9805	-2.10233	-1.66807
225358	Fam13b	-0.655902	-0.646766	-0.548503	-0.773605	-0.586144	-0.63287
73873	Fam161a	-0.36426	-0.195261	-0.285712	-0.660669	-0.445439	-0.1731
241520	Fam171b	-0.180136	-0.189697	-0.167033	-0.206138	-0.290449	-0.212436
68675	Fam172a	1.23387	1.09102	0.75223	1.69782	1.22798	1.16488
75906	Fam184a	-0.285261	-0.392415	-0.363666	-0.508318	-0.518007	-0.451417
76415	Fam187b	-0.165399	-0.172358	-0.062732	-0.334852	-0.544797	-0.554762
574403	Fam196b	-0.532993	-0.51857	-0.364375	-0.420057	-0.593981	-0.475377
68659	Fam198b	-0.188575	-0.523288	-0.231123	1.27275	1.44315	1.29831
245622	Fam199x	0.907934	1.34553	1.33889	1.00577	0.774584	0.585172
76426	Fam209	-1.38441	-1.40515	-1.6778	-1.70431	-1.98513	-2.14097
215015	Fam20b	0.486631	0.451221	0.771013	0.567581	0.311969	0.357911
231946	Fam221a	1.18638	1.52606	2.40889	1.80722	0.908395	1.42955
66294	Fam3a	0.717303	0.577047	0.942007	0.80838	0.266951	0.648972
75007	Fam63a	1.50975	1.2089	0.792323	0.799608	0.565529	0.402516
75687	Fam65a	-0.795094	-0.678113	-0.488805	-0.35987	-0.955694	-1.43269
215708	Fam73a	0.535675	0.900212	0.659372	1.27041	0.445714	0.578625
241303	Fam78a	-3.21777	-0.76073	-1.99463	-0.978379	-0.253623	-0.914091
14089	Fap	-0.935593	-0.866912	-0.882716	-1.07708	-0.824446	-0.80951
330450	Far2	2.94974	4.36895	3.76333	3.31666	4.28344	4.4175
69955	Fars2	-1.00518	-0.749767	-0.52281	-0.751451	-0.652127	-0.495044
14103	Fasl	-1.10447	-1.26798	-1.06196	-1.18827	-1.10138	-1.22494
75619	Fastkd2	-0.798237	-0.908434	-0.735709	-0.440846	-0.827311	-0.272702
23876	Fbln5	-1.19203	-1.35485	-1.52233	0.545057	0.633548	0.750756
14121	Fbp1	4.33329	0.59541	2.10446	5.22161	4.75598	1.15551
50788	Fbxl8	1.0752	0.851735	1.92138	0.245849	0.219452	0.590612
71999	Fbxo22	0.388567	0.393522	0.21485	0.414954	0.398742	0.380568
233040	Fbxo27	0.765158	1.18644	1.29534	0.471661	0.269951	0.531725
57443	Fbxo3	-1.20398	-0.702898	-0.922982	-0.785062	-0.567804	-0.875366
76454	Fbxo31	1.54859	0.886403	1.6579	0.648823	0.866409	0.873668
69754	Fbxo7	0.457241	0.642438	0.46718	-0.501978	-0.248559	-0.738827
103583	Fbxw11	1.07375	0.747875	0.926155	1.32638	1.1328	1.13504
231672	Fbxw8	0.655562	0.919334	0.858218	1.22818	0.809027	0.953209
68628	Fbxw9	0.31832	0.506713	0.161925	0.636815	0.185638	0.226103
14125	Fcer1a	-2.01258	-1.57985	-2.0871	-1.94396	-2.40406	-2.28221
14128	Fcer2a	-0.535291	-0.731554	-0.549774	0.605118	3.11764	2.2463
677296	Fcrl6	-0.638033	-0.590539	-0.701878	-0.589402	-0.301674	-0.805155
218952	Fermt2	-0.525277	-0.534377	-0.464932	1.85527	1.79761	1.46991
14159	Fes	-0.502134	-0.610391	-2.19275	-0.959817	-0.886365	-1.14388
75296	Fgfr1op	-0.681352	-0.462997	-0.351751	-0.292326	-0.563939	-0.309167
14191	Fgr	-3.04799	-3.20582	-3.18733	-2.39144	-0.868667	-1.6157
14200	Fhl2	-0.497351	-0.597623	-0.457448	-0.505341	-0.638113	-0.549164
14201	Fhl3	2.13614	1.88455	1.16245	0.968402	0.887947	0.459004
70598	Filip1	2.6251	3.09065	2.13033	2.32803	2.50962	2.3583
66120	Fkbp11	1.12839	1.63129	1.43959	2.16333	0.636365	0.581366
14226	Fkbp1b	-1.23326	-1.22242	-1.67091	-1.80398	-1.56024	-1.27258
14229	Fkbp5	2.22997	2.27011	2.33566	2.57324	1.85714	1.89717
14232	Fkbp8	0.593595	0.419443	0.561887	0.484022	0.288103	0.269432
14247	Fli1	0.876189	1.03362	0.492487	0.679246	1.08166	1.05238
14254	Flt1	4.10011	3.96218	3.18856	3.58819	4.05177	3.76909
14255	Flt3	-2.06998	-3.49485	-2.36593	-2.45835	-2.80105	-2.64416
14257	Flt4	-0.303523	-0.307697	-0.459189	0.462639	1.04096	1.02853
224613	Flywch1	0.996559	0.462812	0.812769	1.12445	0.306682	0.372207
22379	Fmnl3	1.14619	1.69655	1.62081	1.41302	1.43744	1.65302
55990	Fmo2	-0.833371	-0.890555	-0.732278	-0.930613	-0.487538	-0.749102
14268	Fn1	-6.17357	-5.99015	-2.32713	-2.24588	-2.6014	-3.18298
63828	Fn3k	-1.65761	-2.02883	-1.04542	-2.18318	-0.90987	-1.72716
214459	Fnbp1l	1.15328	2.9964	1.83102	2.24598	2.87704	3.18156
55935	Fnbp4	-1.10836	-1.2512	-0.552499	-1.171	-1.55237	-1.47994
72007	Fndc3b	1.21763	0.672825	0.605025	1.24094	0.393881	0.73721
14272	Fnta	-0.635149	-0.593027	-0.527567	-0.453737	-0.609656	-0.484288
110606	Fntb	0.885981	1.25875	1.55181	0.750929	0.740145	0.343299
66086	Fopnl	-0.801384	-0.582373	-0.643973	-0.686764	-0.858091	-0.911849
14281	Fos	-5.14606	-5.08831	-4.68606	-4.98765	-4.89227	-4.90894
14282	Fosb	-4.61016	-4.36169	-4.08252	-3.70565	-4.13633	-3.82383
75540	Fpgt	0.858134	0.829158	0.656848	0.42716	0.244262	0.526382
14293	Fpr1	-2.54163	-3.04636	-3.07155	-2.25908	-1.50303	-2.45721
14289	Fpr2	-5.17057	-5.10596	-5.11552	-3.18352	-3.05061	-3.77957
14296	Frat1	-2.66225	-1.59361	-0.962156	-0.91155	-1.30819	-1.68002
232288	Frmd4b	-1.83029	-1.85573	-1.84074	0.665005	2.08414	2.28053
327826	Frs2	1.01595	1.31435	1.24386	1.40589	1.288	0.984365
14086	Fscn1	-0.474562	-0.353305	-0.302538	1.75607	1.70851	1.65335
14314	Fstl1	-1.38183	-1.04087	-1.29814	2.18881	1.79256	1.58533
83554	Fstl3	0.564052	0.48606	0.308564	1.28383	0.991293	1.09202
14319	Fth1	-0.54027	-0.140632	-0.361103	-0.421963	-0.202536	-0.329131
26383	Fto	0.737532	0.695652	0.973354	0.775196	0.538235	0.45932
320267	Fubp3	0.816304	0.968288	1.14455	0.893714	0.535265	0.679282
171167	Fut10	0.316352	0.289049	0.611761	0.443726	0.310422	0.439538
14297	Fxn	-1.15409	-1.09889	-0.482611	-0.860493	-0.887858	-0.58104
108017	Fxyd4	-0.472636	-0.409106	-0.292098	-0.574114	-0.661554	-0.624107
23880	Fyb	-5.21253	-5.17925	-5.2234	-2.33611	-1.16523	-1.52643
14368	Fzd6	-0.592016	-0.758828	-0.7957	-0.728149	-0.63424	-0.586151
27041	G3bp1	0.377153	0.318707	0.205014	0.484602	0.43319	0.426742
100041085	G630090E17Rik	0.978019	0.549563	0.449929	0.46792	0.993512	1.81001
68401	G6pc3	0.948284	1.1205	0.888671	0.716353	0.532024	0.510233
17873	Gadd45b	1.71488	1.89745	1.88166	0.900154	1.19313	1.8889
50917	Galns	1.90108	1.72198	1.44831	1.61923	1.71947	1.51429
171212	Galnt10	-2.69688	-2.50867	-2.42259	-1.99919	-0.624714	-1.45132
231605	Galnt9	-2.31347	-2.3803	-2.29215	-2.49708	-2.58351	-2.40138
14455	Gas5	-2.5439	-2.58061	-0.968801	-2.01759	-1.73417	-1.6523
14466	Gba	0.389567	0.997257	0.223256	0.435124	0.460116	0.493596
230101	Gba2	-0.548056	-0.880876	-0.476321	-0.872667	-0.436847	-0.397959
74185	Gbe1	2.31438	2.23476	2.20219	2.18938	1.90877	1.89619
227960	Gca	1.82239	2.00948	1.98385	1.45258	1.76422	1.86665
14538	Gcnt2	-1.52914	-1.49125	-1.67169	-1.05548	-0.40898	-0.806279
56209	Gde1	0.687325	0.840758	0.275431	0.482228	0.390284	0.271576
14566	Gdf9	-0.41889	-0.399997	-0.325432	-0.607707	-0.713636	-0.662755
71584	Gdpd2	-0.772859	-1.34183	-1.40582	0.751294	1.26378	0.960805
216766	Gemin5	0.478708	0.38513	0.348893	0.559534	0.273051	0.332713
14581	Gfi1	3.37475	3.50777	3.01	2.49963	3.01046	2.36108
14585	Gfra1	-0.96301	-0.985019	-0.973913	-0.748116	-0.448033	-0.71873
14586	Gfra2	-0.615598	-0.764174	-0.648132	0.801717	1.94957	1.14498
74105	Gga2	0.593617	0.84801	0.4994	0.94584	0.491406	0.492338
14594	Ggta1	2.15059	2.0917	1.52766	1.52364	1.90586	1.63535
14600	Ghr	4.87026	4.21854	4.18134	3.38813	3.23176	2.64016
66771	Gid4	1.22009	1.41967	1.63482	0.849721	1.23744	1.01075
317758	Gimap9	2.57088	2.72879	1.00675	2.45303	1.34932	1.5585
215751	Ginm1	1.53397	1.55763	0.908195	1.14204	1.19068	1.0665
11605	Gla	1.19954	1.83605	1.18943	1.14174	0.753327	0.99008
12091	Glb1	0.524489	1.31134	0.813851	0.845805	0.703049	0.677656
93683	Glce	1.47477	1.21171	2.84189	1.93543	1.51226	1.73041
226075	Glis3	2.27278	2.70462	3.26253	2.72049	2.35519	1.85814
67201	Glod4	0.239534	0.501305	0.357517	0.709387	0.486636	0.362653
69824	Glod5	1.69549	2.03301	2.67576	1.4599	0.730714	0.402167
14659	Glrp1	3.76875	1.77349	3.24233	3.35598	1.81215	2.09625
93692	Glrx	1.35654	1.3101	0.940291	0.548345	1.01113	1.07033
73046	Glrx5	-0.886962	-0.948872	-1.21104	-0.821427	-0.448253	-0.838123
319804	Glt1d1	3.09424	3.07322	3.63496	1.8544	1.39103	1.15579
79554	Gltpd1	1.71794	1.25672	0.684059	0.781303	0.558119	0.765745
74022	Glyr1	0.743268	0.552693	0.432193	0.538296	0.355656	0.41591
791272	Gm10091	-0.58644	-0.677977	-0.805174	-1.05651	-1.12296	-1.20009
100038735	Gm10384	-2.38119	-2.19836	-2.2332	-2.1267	-2.34542	-2.35986
100038558	Gm10752	-1.55136	-1.24741	-1.10087	-1.15319	-1.09769	-0.859309
100038577	Gm10790	-0.327187	-0.32703	-0.459439	-0.493698	-0.325633	-0.261693
100038659	Gm10872	-1.24131	-2.39222	-1.49372	-2.15693	-2.2381	-2.1757
629303	Gm11435	-0.589324	-0.667422	-0.547698	-0.842479	-0.879978	-0.847073
100043123	Gm11710	-3.1875	-2.52161	-2.67857	0.938821	1.703	1.41642
624860	Gm12253	-0.586163	-0.684487	-0.652577	-0.572445	-0.883764	-0.754859
100038450	Gm12472	-0.729063	-0.858728	-0.468515	-1.02006	-1.23717	-1.24495
623796	Gm12504	-0.734483	-0.779123	-0.479136	-1.06449	-0.971631	-1.06413
100039265	Gm12703	-0.338017	-0.332926	-0.217771	-0.497162	-0.730021	-0.529099
433424	Gm13476	-1.45067	-1.37108	-1.32321	-1.81335	-1.10103	-0.441591
100038714	Gm15401	0.360193	0.330041	0.382425	0.685741	1.22817	2.76316
100038356	Gm15612	1.32251	0.694023	0.473299	-0.543289	-0.463888	-0.359719
791267	Gm16488	-0.297665	-0.349321	-0.242274	-0.545179	-0.662367	-0.655457
100038746	Gm1976	1.50371	1.18624	0.953713	1.91411	1.04833	1.67653
100040305	Gm2701	-1.41524	-1.10548	-1.30947	-1.60309	-1.76892	-1.52064
100043335	Gm4371	0.120738	0.174772	0.142561	-0.374931	-0.57228	-0.26505
100043772	Gm4636	-0.400447	-0.534893	-0.668409	-1.02115	-0.93566	-0.695139
214403	Gm4788	-0.302188	-0.354922	-0.303776	-0.433555	-0.475302	-0.445368
225594	Gm4841	-1.20722	-1.29024	-1.31262	-1.33577	-0.943271	-1.25692
244061	Gm4971	-0.742074	-0.649756	-0.278854	-1.053	-0.965727	-0.791574
244189	Gm4972	0.530955	0.704439	0.919	0.358718	0.652819	0.327241
330513	Gm5114	-0.642122	-0.672396	-0.706116	-0.893709	-0.73361	-0.62093
330602	Gm5115	-0.480889	-0.507682	-0.470352	-0.869309	-1.00236	-0.86027
432555	Gm5431	-1.27322	-1.61476	-1.64358	-1.0444	-1.12899	-1.19326
433273	Gm5523	0.887494	0.718713	1.00812	0.300769	0.145993	0.353354
433632	Gm5544	-0.400587	-0.338061	-0.371712	-0.637017	-0.933214	-0.750591
624219	Gm6484	1.63289	2.32841	1.54154	0.766894	0.622745	1.4543
329554	Gm826	-0.234588	-0.307335	-0.159268	-0.498169	-0.612104	-0.410085
668539	Gm9229	1.46268	1.40444	0.504963	0.320052	0.954362	0.632418
671003	Gm9513	-0.609423	-0.775189	-0.477688	-0.948889	-1.03548	-0.944423
676914	Gm9696	-0.393376	-0.636068	-0.547061	-0.842653	-0.775907	-0.779023
791288	Gm9881	-0.252767	-0.37905	-0.297229	-0.454535	-0.661373	-0.414059
100503337	Gm9895	-1.3828	-1.3633	-1.529	-1.46486	-0.792563	-0.877606
225609	Gm9949	-0.870218	-0.590886	-0.786645	-0.99643	-0.701613	-0.527399
327988	Gm9975	-0.631346	-0.815976	-0.426126	-1.05451	-1.20784	-1.02323
791341	Gm9990	-0.420801	-0.590961	-0.444305	-0.940637	-0.910413	-1.03812
218138	Gmds	0.906782	1.13957	0.887713	0.383255	0.57793	0.711202
78816	Gmip	-0.398289	-1.00739	-0.366414	-0.933185	-0.699611	-1.05392
14672	Gna11	0.598541	0.592886	0.541032	0.469034	0.403427	0.432714
14673	Gna12	0.939574	0.959889	0.758555	1.08318	1.02499	1.12502
14675	Gna14	-0.963835	-1.06503	-0.980665	-1.21721	-1.20309	-1.04302
14679	Gnai3	0.896692	1.23022	0.875855	1.50733	1.23713	1.26969
14686	Gnat2	0.733693	1.3184	0.282207	0.958391	0.146761	0.556071
14688	Gnb1	0.361998	0.270591	0.323719	0.349131	0.259791	0.3264
14696	Gnb4	-2.63476	-2.42238	-1.8102	-1.10853	-1.20362	-1.26905
14697	Gnb5	2.97582	2.3428	2.9224	2.03869	1.60027	1.7564
50798	Gne	0.702083	0.593369	0.599692	1.03737	0.757195	0.768944
14700	Gng10	-1.23012	-1.0615	-1.56271	-1.3308	-1.42048	-1.06316
66066	Gng11	1.27591	0.761377	1.87172	0.908671	0.803778	1.57441
14701	Gng12	0.9598	0.815561	1.04107	0.630092	0.754425	0.744507
14702	Gng2	-2.83579	-2.80667	-2.73938	-2.00749	-1.5664	-1.62614
14699	Gngt1	2.31722	3.61795	3.80158	4.0558	5.28939	5.86771
30877	Gnl3	-0.459477	-0.526196	-0.345073	-0.21652	-0.644463	-0.432591
237107	Gnl3l	1.42096	1.54194	1.10974	1.55789	1.32911	1.12184
432486	Gnptab	0.748222	0.682848	0.638762	0.73421	0.698376	0.902839
14714	Gnrh1	-0.624679	-1.17527	-0.748109	-1.6485	-2.06805	-1.77344
75612	Gns	0.447488	0.707918	0.673792	0.447779	0.804163	0.431596
99412	Golga2	0.430039	0.309192	0.851751	0.61566	0.578744	0.644896
66629	Golph3	0.789021	0.480293	0.951804	0.371078	0.577259	0.546851
229593	Golph3l	0.811313	0.585322	0.335039	0.686012	0.768752	0.597108
74498	Gorasp1	1.02157	1.71065	1.24703	0.630849	0.507236	0.696866
53334	Gosr1	0.958431	0.747327	0.970583	0.510691	0.564342	0.587935
67471	Gpatch1	0.778671	0.785708	0.47173	1.2034	0.843263	0.83048
67769	Gpatch2	-0.289062	-0.378439	-0.448693	-0.468024	-0.378362	-0.259579
242691	Gpatch3	-0.381685	-0.358432	-0.443456	-0.475925	-0.738928	-0.573849
14733	Gpc1	-1.29369	-1.28796	-1.25392	-1.17985	-0.866409	-0.556538
14735	Gpc4	-2.86793	-2.53641	-2.6727	-1.39085	-1.48239	-1.61964
268566	Gphn	1.25654	0.827887	1.44231	1.70601	1.19875	1.09521
14751	Gpi1	0.924968	0.76308	1.02642	0.857521	0.877342	0.885722
209416	Gpkow	0.505697	0.563795	0.283787	0.511873	0.509285	0.433577
14758	Gpm6b	-0.576633	-0.659781	-0.43336	1.27473	1.61797	1.77297
68080	Gpn3	-0.972767	-0.539061	-0.607405	-0.33181	-0.581631	-0.340627
382045	Gpr114	-4.17207	-4.00984	-4.13319	-3.01621	-2.0216	-1.48899
224792	Gpr116	-0.930123	-1.01863	-0.915919	1.53545	1.87365	1.48045
239853	Gpr128	-3.31533	-3.32165	-3.17648	-2.70977	-1.87157	-2.6967
107173	Gpr137	0.368243	0.271019	0.249261	-0.453566	-0.664095	-0.573234
80290	Gpr146	-0.966378	-0.702834	-0.552333	-0.908365	-0.425702	-0.898937
68526	Gpr155	-2.67106	-2.70761	-2.56571	-2.3288	-1.19296	-1.90062
269604	Gpr157	1.93504	2.1064	1.70505	1.72832	1.50466	1.33623
11536	Gpr182	-0.479095	-0.690555	-0.534609	1.6048	2.29878	2.16202
321019	Gpr183	-3.49186	-3.2303	-3.39441	-2.6517	-1.77415	-1.9753
383563	Gpr25	-0.277512	-0.332749	-0.332389	-0.40959	-0.537265	-0.510832
64095	Gpr35	-2.05553	-2.03615	-1.94428	-1.38222	-1.50218	-1.25962
14765	Gpr50	-0.478653	-0.741494	-0.540678	-0.656698	-1.08453	-0.871792
620246	Gpr52	-1.11926	-1.00234	-0.9243	-1.11688	-1.20117	-1.73877
81006	Gpr63	-0.519859	-0.348728	-0.454805	-0.337702	-0.379488	-0.510731
14744	Gpr65	-1.50517	-2.30894	-4.6258	0.849068	0.535896	0.610765
64450	Gpr85	-0.245354	-0.213491	-0.0974506	-0.123327	-0.465179	-0.349379
67549	Gpr89	0.455718	0.781899	0.495318	0.755115	0.414537	0.554115
54672	Gpr97	3.36373	3.46627	2.55768	2.93024	2.72523	2.25088
243385	Gprin3	-0.360238	-0.457224	-0.2756	-0.548484	-0.491717	-0.401002
108682	Gpt2	2.81405	2.95243	2.75403	1.74321	1.91387	2.32178
14775	Gpx1	-1.85275	-0.744843	-1.26107	-1.22747	-0.230749	-0.290173
223752	Gramd4	-0.332918	-0.5081	-0.218715	-0.241766	-0.855793	-1.8198
50915	Grb14	3.31125	2.84909	3.3299	2.2914	2.26895	3.42065
76238	Grhpr	1.20566	1.48202	1.89571	0.852928	0.869727	0.700962
53623	Gria3	-5.75577	-1.76507	-5.77681	-4.34001	-3.01228	-4.52998
14823	Grm8	-0.319959	-0.44779	-0.405344	-0.610287	-0.768266	-0.530283
69146	Gsdmd	-0.618294	-0.955307	-0.53301	-0.417577	-1.08138	-0.87135
56637	Gsk3b	0.310636	0.302449	0.374819	0.192756	0.483488	0.228817
14853	Gspt2	-2.03542	-1.83637	-1.85596	-2.01868	-1.73503	-1.90764
14782	Gsr	1.11048	1.12642	1.09634	1.35195	1.33737	1.26539
67553	Gstcd	0.808609	0.814654	0.479407	1.2951	1.08805	1.10677
14862	Gstm1	2.09717	2.57871	2.49208	1.7123	2.25298	2.41366
14863	Gstm2	3.97673	3.71018	3.83059	2.65306	2.35906	2.34783
14865	Gstm4	2.69531	1.24254	2.73741	2.34834	1.8745	2.40724
14867	Gstm6	1.56324	1.16362	2.49524	1.07815	0.645301	0.642166
68312	Gstm7	2.15657	0.999896	2.47897	2.39183	1.08526	1.34795
14873	Gsto1	1.0148	0.850402	1.2358	0.931021	1.05976	1.13968
103140	Gstt3	2.68228	2.19444	2.25372	2.30297	1.3971	1.97757
14886	Gtf2i	0.670826	0.834817	1.02469	0.559584	0.769461	0.571461
57080	Gtf2ird1	0.374178	1.52457	2.24432	0.948156	0.97678	0.879995
233863	Gtf3c1	0.47848	0.563767	0.616246	0.604576	0.591778	0.497752
14904	Gtpbp1	0.25113	0.211425	0.211627	0.270882	0.293932	0.429993
29870	Gtse1	0.63726	1.05808	0.559007	0.651081	0.431623	0.307523
14915	Guca2a	-0.236479	-0.310019	-0.268371	-0.497641	-0.790411	-0.732726
60596	Gucy1a3	-1.81147	-1.71179	-1.67808	0.237522	1.16113	0.961887
14936	Gys1	2.44353	2.18924	3.01776	1.78677	1.96855	1.63272
14938	Gzma	-4.66008	-4.75951	-4.64832	-3.41054	-3.99789	-3.93737
14998	H2-DMa	-2.9791	-2.75321	-1.13901	-1.57366	-0.8514	-0.729437
15001	H2-Oa	0.693721	1.13552	0.720665	1.27376	0.851651	0.867719
15270	H2afx	-0.847846	-0.939104	-0.863303	-0.635185	-0.415316	-0.663251
100198	H6pd	0.897887	1.35903	0.455533	1.10418	1.08064	0.99722
107766	Haao	-2.43843	-2.3282	-2.10867	-2.48269	-1.80999	-1.50153
56794	Hacl1	1.1263	0.635747	0.474408	0.957667	0.321621	0.72822
14651	Hagh	-0.970092	-0.748471	-0.365772	-0.900139	-0.193257	-0.560593
15114	Hap1	0.328726	0.268223	0.96983	0.51464	0.609076	0.797064
15117	Has2	-0.979757	-0.96616	-0.90581	-1.106	-0.908582	-0.56894
107435	Hat1	-1.37881	-0.506451	-1.38136	-1.23295	-0.827052	-1.09273
171283	Havcr1	-2.16461	-2.25556	-2.32098	-1.88068	-1.74945	-0.955005
216635	Hbq1a	-0.594646	-0.668961	-0.506711	-0.834589	-0.657962	-0.57264
544763	Hbq1b	-1.62116	-1.61013	-1.65588	-2.08924	-0.789777	-1.60195
15162	Hck	-3.82736	-3.92555	-4.00916	-1.85177	-1.37671	-1.50795
15185	Hdac6	0.388716	0.583741	1.39346	1.1327	0.456957	0.450959
79221	Hdac9	0.961286	2.86702	1.45456	1.84045	1.79908	0.933962
72748	Hdhd3	1.50999	1.22574	1.30239	0.586285	0.543256	0.506749
110611	Hdlbp	0.28228	0.487819	0.916583	0.725785	0.563254	0.532597
15199	Hebp1	-3.19749	-1.13994	-1.76253	-2.49739	-1.10211	-1.62356
226098	Hectd2	-0.608064	-0.617091	-0.543557	-0.419136	-0.523461	-0.269904
117599	Helb	1.0273	1.19646	1.15411	0.829526	1.14254	1.13708
191578	Helq	-0.382702	-0.934095	-1.0185	-0.527436	-1.11712	-0.757988
15202	Hemt1	-1.05402	-0.848194	-0.874508	-0.902521	-1.1933	-0.764038
15234	Hgf	-2.37395	-2.50787	-2.35568	-0.891769	-1.03034	-1.12069
15242	Hhex	0.874369	0.772343	0.635704	0.588907	0.612015	0.332344
58875	Hibadh	0.987463	0.996514	1.56625	1.06138	0.786364	1.076
227095	Hibch	0.518037	0.743096	0.803396	0.639475	0.352745	0.470867
15251	Hif1a	2.14499	2.16424	1.78107	1.87227	1.87863	1.72517
80838	Hist1h1a	-2.00411	-2.26437	-2.30241	-0.649255	-0.828287	-0.951044
56702	Hist1h1b	-4.12609	-4.34989	-0.798961	-3.346	-0.717901	-0.652528
50708	Hist1h1c	-2.22571	-1.80529	-1.06655	-1.83131	-1.30881	-1.95446
50709	Hist1h1e	-0.505658	-0.366225	-0.374644	-0.194377	-0.276858	-0.372602
319164	Hist1h2ac	-3.05408	-2.65852	-2.25468	-2.79139	-2.99966	-2.90456
319188	Hist1h2bp	-1.05083	-0.926198	-0.599159	-1.15038	-0.970639	-0.891117
260423	Hist1h3f	-0.81212	-0.393689	-1.06004	-0.878541	-1.42318	-1.04725
326620	Hist1h4b	-1.20015	-1.12292	-1.26531	-1.20517	-1.08764	-0.901794
319155	Hist1h4c	-1.56494	-1.50586	-1.52913	-1.5306	-1.51661	-1.32311
319157	Hist1h4f	-1.54712	-1.40437	-1.36069	-1.44515	-1.18463	-1.34326
319158	Hist1h4i	-1.2276	-1.14457	-0.983402	-1.53235	-1.29683	-1.55034
319189	Hist2h2bb	-1.09645	-1.03294	-1.49218	-0.590695	-0.685878	-0.69478
319162	Hist3h2a	-0.765031	-0.991312	-0.583361	-0.480513	-0.602051	-0.681906
320332	Hist4h4	-1.08361	-1.06227	-1.04539	-1.11446	-1.17517	-1.01834
15273	Hivep2	1.85793	1.5851	1.55453	1.54568	1.74249	1.61118
15288	Hmbs	-1.2115	-1.24505	-1.22166	-1.20977	-0.315108	-1.0175
15356	Hmgcl	-0.946635	-0.736226	-0.906717	-0.949071	-1.18799	-1.05859
208982	Hmgcll1	-0.416849	-0.545821	-0.486473	-0.791237	-0.710295	-0.599773
15360	Hmgcs2	-0.468277	-0.656787	-0.616719	0.968843	0.735069	1.3866
70823	Hmgxb4	1.02728	1.16875	1.16637	0.70963	0.806152	0.867488
59013	Hnrnph1	-1.06632	-0.798714	-0.820167	-0.663325	-0.789009	-1.08004
26556	Homer1	1.3526	1.2687	1.68168	1.04129	1.04686	1.66845
239099	Homez	1.56086	1.53949	1.2033	1.17131	1.21694	1.08335
15395	Hoxa10	-0.403399	-0.379249	-0.41203	-0.553813	-0.676211	-0.631137
15405	Hoxa9	-0.860509	-1.01173	-0.743168	-1.01445	-1.19553	-0.9879
15441	Hp1bp3	0.828269	1.11309	0.70223	1.04636	0.891151	0.762026
15446	Hpgd	-1.10286	-1.18773	-0.973106	1.70071	2.3634	2.66431
54486	Hpgds	-0.707902	-0.895909	-0.909107	0.949895	1.93651	1.53885
15451	Hpn	-1.64384	-2.17416	-2.36839	-1.13251	-2.30579	-2.35905
192236	Hps1	0.466659	0.506929	0.879052	0.386527	0.192597	0.316746
12807	Hps3	-0.952502	-1.56005	-1.37706	-1.13559	-1.43786	-0.363596
192232	Hps4	0.277065	0.423964	0.451924	0.50534	0.285192	0.287299
246694	Hps5	-0.812288	-0.783603	-0.703734	-0.903318	-0.746279	-0.435065
15442	Hpse	0.465356	0.1532	0.692657	0.380598	0.641372	0.858611
15466	Hrh2	-0.491919	-0.490268	-0.425263	-0.665428	-0.717273	-0.659803
58240	Hs1bp3	1.16691	0.887383	1.07526	0.822207	0.702527	0.555563
15476	Hs3st1	-1.12887	-1.60544	-1.46112	-0.910647	-0.431129	-0.439331
15483	Hsd11b1	2.84507	2.41573	1.02335	1.8967	2.26923	2.39556
15490	Hsd17b7	2.01287	1.5775	2.10291	1.24833	0.978184	1.2378
72479	Hsdl2	0.547961	1.10694	0.589811	1.09469	1.11712	1.07548
110920	Hspa13	0.725863	1.13529	0.435135	1.13149	0.942834	1.06858
50497	Hspa14	-0.448542	-0.357017	-0.443098	-0.431402	-0.667698	-0.426545
15551	Htr1b	-0.641424	-0.462159	-0.544959	-0.78975	-0.496642	-0.662768
210554	Hus1b	-0.729462	-0.670741	-0.63763	-0.905348	-0.960345	-0.836505
67693	Hypk	-1.58791	-0.799795	-1.80808	-1.0297	-1.26036	-1.15347
546643	I830127L07Rik	3.89363	3.73264	2.66119	2.15024	3.30646	3.50153
216792	Iba57	-1.02423	-1.01617	-0.987346	-1.0794	-0.807531	-0.818451
78369	Icam4	-1.48826	-1.33667	-1.41811	-1.63781	-0.89223	-1.47704
56542	Ick	0.327847	1.57169	0.546459	0.95276	0.7005	0.415193
15901	Id1	1.66923	2.01507	0.47524	1.05815	0.390984	1.24162
15925	Ide	0.784156	0.916063	1.30574	1.09404	0.909255	0.9087
15936	Ier2	-1.81727	-2.07655	-1.46744	-1.84813	-1.9625	-1.56893
15939	Ier5	-1.70928	-1.1177	-0.51604	-1.64958	-0.496987	-0.549036
15061	Ifi44l	-2.47692	-2.5293	-2.60984	-1.94258	-0.705344	-0.709459
73835	Ifitm5	-0.495212	-0.581039	-0.561266	-0.985514	-1.23458	-1.21471
15978	Ifng	-1.52843	-1.65387	-1.43525	-1.77237	-1.63708	-1.6506
15979	Ifngr1	0.609802	0.85937	0.570759	0.802548	0.772441	0.681196
15980	Ifngr2	-1.45135	-1.3317	-1.88123	-1.27408	-0.716081	-0.691999
15983	Ifrd2	-0.815172	-0.801503	-0.782011	-0.478889	-0.41585	-0.307182
81896	Ift122	1.39474	1.16957	0.694186	1.77189	0.352236	0.543989
67661	Ift172	0.482386	0.629052	0.688053	0.48741	0.545875	0.636004
67694	Ift74	0.586487	0.623895	0.80943	1.02007	0.578334	0.82383
16000	Igf1	-1.56147	-1.46238	-1.53251	1.90942	2.55458	2.30143
16001	Igf1r	1.44911	1.73309	1.99543	1.47234	1.63559	1.0764
111975	Igf2as	-0.248243	-0.270867	-0.193232	-0.374988	-0.489519	-0.470486
319765	Igf2bp2	0.615977	0.547606	0.906786	0.8464	0.79328	1.01518
101883	Igflr1	-0.243836	-0.531721	-0.551855	-0.929207	-1.04419	-1.11231
380797	Ighd	-2.78002	-1.81581	-0.539868	0.973598	3.12678	2.46112
20589	Ighmbp2	0.403957	0.441989	0.5315	0.504003	0.196043	0.341667
242050	Igsf10	-0.200538	-0.198302	-0.200557	0.317275	0.446539	0.307984
78908	Igsf3	-1.14515	-1.18115	-0.987051	-0.921605	-1.03188	-1.0836
22779	Ikzf2	-1.80147	-1.15128	-1.87903	-1.7059	-1.06276	-1.264
16154	Il10ra	-3.99856	-4.17577	-3.92223	-2.12096	-1.54874	-1.84588
16164	Il13ra1	-3.58361	-1.87067	-2.90373	-0.721029	-0.970413	-1.12654
16172	Il17ra	-0.715542	-1.33967	-1.38373	-0.385314	-0.651803	-0.318025
50905	Il17rb	-1.33761	-0.648589	-1.45178	1.34256	2.53936	3.07331
16173	Il18	-1.92512	-2.41711	-2.11252	0.61653	1.30292	0.947965
16182	Il18r1	-2.91763	-2.64272	-2.87714	-2.22188	-0.71925	-1.23236
16175	Il1a	-0.57486	-0.870612	-1.04648	1.94497	2.74643	2.70369
16176	Il1b	-3.30897	-3.27625	-3.20453	-2.83109	-2.78239	-2.48356
215257	Il1f9	-4.57267	-2.59959	-4.58771	-4.01384	-2.2802	-0.944974
16180	Il1rap	2.26791	1.81841	0.68112	2.34059	1.96435	1.10209
230828	Il22ra1	-0.575893	-0.60635	-0.483184	-0.847187	-0.896311	-0.787198
246779	Il27	-0.366354	-0.420661	-0.309613	-0.710568	-0.796697	-0.826222
16184	Il2ra	-2.65928	-0.946759	-2.31562	-1.51241	-1.14009	-1.37452
16186	Il2rg	2.00016	1.43622	1.60225	1.43427	1.17452	0.883943
218624	Il31ra	-1.62676	-1.58914	-1.56057	-1.77337	-1.8194	-1.66713
67444	Ilkap	-0.552646	-0.642321	-0.224724	-0.389126	-0.712161	-0.545056
114663	Impa2	1.23131	1.04282	1.21902	0.752045	0.693526	0.77502
16210	Impact	-0.779864	-0.450832	-1.05251	-0.702041	-0.704912	-0.750723
23917	Impdh1	1.19211	1.43146	2.16593	2.26934	1.65498	1.85791
26356	Ing1	0.379321	0.439879	0.995866	0.552112	0.399823	0.489832
16323	Inhba	4.83597	1.28277	3.79031	1.82164	2.45856	1.13863
16329	Inpp1	1.2732	1.09302	1.20806	0.845659	0.802242	0.548264
16331	Inpp5d	0.247771	0.263646	0.480658	0.221316	0.416111	0.284083
231070	Insig1	0.622029	0.26356	0.154784	-1.26308	-1.57966	-1.51134
27356	Insl6	-0.591337	-0.704328	-0.469342	-0.785857	-0.643346	-0.724966
101861	Ints4	0.501887	0.504894	0.417768	0.668081	0.475214	0.506137
16348	Invs	0.742787	0.563878	0.378955	0.624775	0.408021	0.471774
320727	Ipo8	0.598079	0.64218	1.02003	1.22843	0.846522	1.39036
69707	Iqcg	4.02992	4.41089	0.682266	3.56758	2.42901	1.53101
544963	Iqgap2	-4.36032	-0.630766	-1.57543	0.247389	0.405497	0.307302
65099	Irak1bp1	0.605259	1.41926	0.52303	1.19465	1.60588	2.01376
73914	Irak3	0.947678	1.21474	1.76366	1.23187	0.984784	0.981801
266632	Irak4	-0.183574	-0.279858	-1.11999	-0.664054	-0.231442	-0.345689
16364	Irf4	-3.48832	-3.28113	-3.56935	-1.81388	-0.989801	-1.08129
27056	Irf5	-3.63919	-3.71474	-3.67262	-1.97286	-1.54476	-1.67413
54123	Irf7	-0.880343	-1.75045	-1.66579	-0.590574	-0.549797	-1.04447
16365	Irg1	-1.12133	-0.716496	-1.29997	-1.4451	-1.27408	-1.40655
75847	Ispd	-1.30958	-1.53623	-1.41667	-0.926383	-0.686326	-0.847347
71927	Itfg1	0.4941	0.359997	0.597045	0.684426	0.525226	0.714273
16401	Itga4	-2.2945	-1.5588	-5.58973	-0.910898	-0.730293	-2.01001
16402	Itga5	-0.644166	-2.24853	-1.09069	-0.492463	-0.528819	-0.494602
16409	Itgam	-4.76522	-1.63426	-4.84776	-3.19088	-0.711183	-1.3304
16415	Itgb2l	-1.68147	-1.72248	-1.6846	-1.46394	-1.53332	-2.12573
16419	Itgb5	1.9895	0.751432	0.440045	0.79833	0.981628	0.492873
209378	Itih5	0.582829	0.744071	1.91317	1.94436	2.75488	2.43234
16432	Itm2b	0.856946	0.630097	0.527064	0.598757	0.74465	0.594556
320404	Itpkb	0.543338	0.350046	0.651545	0.350432	0.763132	0.494175
16453	Jak3	1.46069	0.630848	1.83952	1.18996	0.962511	0.928168
76071	Jakmip1	-0.706841	-0.762484	-0.645408	-0.856023	-0.786947	-0.799773
16468	Jarid2	0.364928	0.93747	0.946312	0.363982	0.699851	0.489759
231986	Jazf1	1.92728	1.73798	2.29756	1.47657	0.989339	1.75958
104771	Jkamp	0.632463	0.711115	0.721859	0.834259	1.08355	1.17979
433466	Jmjd7	-1.56035	-0.958863	-0.870876	-1.27043	-1.46053	-1.15151
16476	Jun	-5.11049	-2.29382	-2.49578	-3.6493	-2.77036	-3.21057
16477	Junb	-1.26648	-1.46056	-0.834575	-1.91858	-1.57126	-1.60234
16480	Jup	-1.08527	-0.893214	-0.191484	0.908972	1.5462	1.24773
76719	Kansl1	0.419364	0.542109	0.5095	0.60746	0.527019	0.506228
85305	Kars	0.579734	0.617201	0.756521	0.993323	0.603939	0.605782
14534	Kat2a	0.601386	0.518969	0.476413	0.761043	0.36417	0.642399
217127	Kat7	0.343861	0.345237	0.463095	0.662021	0.65067	0.56228
23924	Katna1	-0.791795	-0.66591	-0.634084	-0.742942	-0.862713	-1.11743
74187	Katnb1	0.175913	0.209502	0.605457	0.544672	0.198703	0.579208
16491	Kcna3	-1.68346	-1.72859	-1.70791	-1.72251	-0.478458	-0.314539
16498	Kcnab2	1.43698	1.15731	0.464316	1.11647	0.863318	0.998029
57442	Kcne3	-3.88914	-3.91992	-4.14364	-3.00525	-3.05885	-2.65205
210741	Kcnk12	-0.924951	-0.904888	-0.819541	-1.16835	-1.22782	-1.16988
16534	Kcnn4	-1.73338	-2.3349	-1.04458	-0.846175	-0.571783	-1.64092
330171	Kctd10	0.649451	0.40267	0.590743	0.893531	0.936591	0.879792
239217	Kctd12	-0.444208	-0.516185	-0.799912	-1.21383	-1.2524	-1.18185
233529	Kctd14	-0.781387	-0.669131	-0.770476	-0.747597	-0.601941	-0.670883
233107	Kctd15	0.542959	1.47923	1.50154	0.335224	0.501842	0.330765
69259	Kctd5	0.151481	0.370793	0.374083	0.337119	0.151454	0.390999
72050	Kdelc1	0.72398	0.965525	0.589953	1.24188	0.48527	0.865792
68304	Kdelc2	1.35931	0.662557	0.378884	1.64117	1.48603	1.49696
104263	Kdm3a	0.868375	0.685304	2.47574	0.562901	1.02904	0.833643
16542	Kdr	-0.542712	-0.616166	-0.568615	0.623916	1.3433	0.966257
70750	Kdsr	0.76366	1.19183	0.644799	0.813781	0.634931	0.749627
23925	Kel	-5.35356	-5.4173	-5.27245	-5.47079	-1.79332	-3.90468
13992	Khdrbs3	-1.2921	-1.37329	-1.44961	-0.77715	-0.472783	-0.575523
16559	Kif17	0.466777	1.01798	0.369097	0.309293	0.774923	0.407314
228421	Kif18a	-1.60126	-1.42599	-1.53468	-0.68344	-0.699162	-0.970169
286942	Kif19a	0.824781	0.32218	0.827717	0.860669	0.374019	0.61047
71819	Kif23	-0.97668	-0.887608	-0.422631	-0.523805	-0.582571	-0.772298
16568	Kif3a	0.519909	0.751224	1.22436	1.3512	0.527257	0.647832
16579	Kifap3	1.03853	1.18107	0.658746	1.12067	0.69164	0.885119
245616	Kir3dl1	-0.612494	-0.631761	-0.579842	-0.803608	-0.694017	-0.522856
170643	Kirrel	-0.371652	-0.29609	-0.305152	0.741102	0.881768	0.678949
194655	Klf11	-0.571025	-1.26411	-0.874368	-0.950974	-0.967294	-0.880196
50794	Klf13	1.13802	0.880347	0.926874	1.14324	0.899876	0.960271
16598	Klf2	-2.0247	-2.27969	-1.93736	-1.11957	-0.9271	-1.26577
16600	Klf4	-3.04478	-2.9366	-2.91949	-2.58538	-2.63763	-2.45824
12224	Klf5	1.9055	1.45825	1.89312	1.08284	0.788729	0.687306
23849	Klf6	-0.309541	-0.870592	-0.901975	-1.18869	-0.979288	-1.19005
93691	Klf7	1.65837	1.80354	2.0904	1.45916	1.53486	1.64534
16601	Klf9	2.44541	3.19681	3.46126	2.60704	2.31277	1.93761
78267	Klhdc8b	-0.581666	-0.780862	-0.606798	-1.10208	-1.15027	-1.01095
240756	Klhl12	-1.08656	-1.30511	-0.82343	-0.824488	-0.735846	-1.23782
237010	Klhl4	-0.265416	-0.293178	-0.302384	0.179927	0.574713	0.511632
71778	Klhl5	1.06467	1.94609	2.4097	1.21078	1.31167	1.49059
16627	Klra1	-0.492871	-0.634698	-0.616024	-0.880252	-0.768568	-0.619721
16631	Klra13-ps	-0.705464	-0.669994	-0.514613	-0.762453	-0.701159	-0.872396
16636	Klra5	-2.51574	-2.43801	-2.65178	-2.54343	-2.18804	-1.97486
16643	Klrd1	-4.17694	-4.33998	-4.06994	-3.72668	-2.60063	-2.70571
243655	Klre1	-0.791165	-0.801677	-0.788108	-0.852561	-0.856947	-0.925223
98256	Kmo	-5.64685	-5.46946	-5.43649	-2.22712	-2.28311	-2.06027
16644	Kng1	-2.26866	-2.23636	-2.42704	-2.47965	-2.5894	-2.4562
385643	Kng2	-1.04296	-1.34678	-1.25453	-1.29358	-1.70523	-1.54491
16646	Kpna1	0.662505	0.463865	0.414392	0.569512	0.511378	0.437202
16650	Kpna6	0.511496	0.571191	0.623925	0.324139	0.463086	0.498938
70394	Kptn	1.04735	0.800087	0.88429	1.02361	0.602425	0.627772
77827	Krba1	-0.455281	-0.506782	-0.41806	-0.441078	-0.495177	-0.51919
74127	Krt80	-1.84681	-1.78382	-1.87631	-1.69748	-1.77672	-1.23933
77914	Krtap17-1	-0.494822	-0.506452	-0.329372	-0.584343	-0.705847	-0.721514
50774	Krtap5-1	-0.6284	-0.660777	-0.448826	-1.02002	-1.07347	-0.991272
69815	Krtcap3	-0.686334	-0.910003	-0.67301	-0.934658	-0.943022	-0.704063
16706	Ksr1	1.3248	1.16115	1.26314	1.02834	0.838656	0.445014
16728	L1cam	-3.10081	-2.9734	-2.70614	-2.81031	-2.71676	-2.76233
214669	L3mbtl2	0.218525	1.29652	0.583702	0.816572	1.02524	0.805017
100038947	LOC100038947	-5.60112	-6.03707	-6.10216	-5.28796	-4.72175	-3.38271
100503720	LOC100503720	-0.707659	-0.538238	-0.660734	-0.907645	-1.04488	-0.708673
100504779	LOC100504779	-1.56963	-1.73925	-0.786317	-2.41855	-2.70223	-2.76146
101055652	LOC101055652	-0.414646	-0.480457	-0.626355	-0.479552	-0.609755	-0.518348
101055666	LOC101055666	-0.556745	-0.531508	-0.466849	-0.669505	-0.652414	-0.555549
101055725	LOC101055725	-1.3992	-1.5684	-1.46603	-1.49779	-0.633633	-1.35704
101055842	LOC101055842	-0.696784	-0.680478	-0.445496	-1.06662	-0.94162	-1.10195
101056016	LOC101056016	-0.48809	-0.599174	-0.672169	-0.995885	-1.0122	-1.02988
101056229	LOC101056229	-0.4536	-0.325209	-0.351305	-0.603931	-0.663558	-0.517747
14768	Lancl1	0.981247	0.952642	1.90432	1.06196	0.571511	0.66391
114128	Laptm4b	1.21084	1.27069	1.2467	1.11997	1.91824	1.01973
207214	Larp4	1.40178	1.37103	1.71592	1.3006	1.13517	1.18404
217980	Larp4b	0.685132	0.540003	0.576885	0.535631	0.652727	0.551312
107045	Lars	0.546659	0.676824	0.376425	0.946828	0.417345	0.457632
16796	Lasp1	0.859459	0.585574	0.194966	0.390317	0.449192	0.200937
56743	Lat2	-3.39553	-3.19174	-3.41534	-3.04487	-1.4756	-1.24766
244864	Layn	1.98003	1.44914	0.450706	0.984974	0.510178	1.27418
16803	Lbp	3.08844	2.48295	2.35227	2.51956	2.06874	2.6825
225010	Lclat1	0.558494	1.20324	0.617247	1.00056	0.687219	0.497179
18826	Lcp1	0.586714	0.477572	0.586915	0.292005	0.567727	0.427947
16826	Ldb2	-0.480609	-0.422314	-0.3689	1.03453	1.03819	1.04745
16832	Ldhb	-0.93376	-1.24874	-0.859139	-1.10563	-1.08917	-1.0243
16835	Ldlr	1.36743	1.17327	1.18436	-0.626893	-0.440904	-1.003
100017	Ldlrap1	1.07566	1.15064	0.862365	0.93769	0.997265	0.742334
259301	Leap2	-0.148236	-0.159788	-0.191105	-0.215239	-0.481519	-0.26506
224640	Lemd2	-0.420213	-0.296501	-0.39249	-0.471942	-0.628707	-0.457394
235497	Leo1	0.440496	0.535108	0.318148	0.535297	0.234838	0.435209
210530	Leprel1	-0.994543	-1.08865	-1.28348	1.77379	2.4085	2.20197
68614	Letmd1	0.833741	0.755399	0.664761	1.1102	0.424353	0.742648
14160	Lgr5	-0.769026	-0.794995	-0.18055	-0.988009	-0.713248	-0.702973
329252	Lgr6	2.14193	0.417495	1.19103	1.86251	1.53625	1.17169
76429	Lhpp	1.73719	0.988333	1.13708	1.11308	0.916389	0.907096
18726	Lilra6	-4.01406	-4.03857	-4.1513	-3.0328	-3.41591	-3.55928
18733	Lilrb3	-4.7227	-4.58048	-4.75107	-3.7048	-2.94601	-3.02477
65970	Lima1	0.45419	0.253976	0.307593	0.590631	1.07973	0.923275
29806	Limd1	-1.87256	-1.90131	-1.42203	-1.45128	-1.02417	-0.803793
16889	Lipa	-0.483346	-0.695304	-1.42483	0.24862	0.347169	0.500058
16891	Lipg	0.684057	3.67487	1.47062	2.72982	2.40856	0.603613
381236	Lipo1	-2.66361	-2.95382	-2.70196	-1.36233	-1.11122	-1.08264
280411	Lix1l	2.10938	1.2583	3.43467	2.13797	1.28748	1.50268
16897	Llgl1	0.932965	0.945052	0.952834	0.709786	0.335039	0.395337
70361	Lman1	0.325575	0.899315	0.606279	0.590235	0.475796	0.57158
66890	Lman2	0.445231	0.659581	0.422333	0.413157	0.408289	0.440326
56873	Lmbr1	1.43642	1.65938	0.846836	1.01872	0.804324	0.917648
30937	Lmcd1	-1.65824	-1.65912	-1.45003	-0.616895	-0.799577	-1.09613
109594	Lmo1	-1.03924	-1.10067	-0.973558	-0.943336	-1.48222	-1.34761
140887	Lnx2	0.963456	0.997383	0.836233	0.910394	0.954475	0.951099
94352	Loxl2	0.800386	0.868039	0.440358	2.23863	2.14608	1.07232
270084	Lpcat2	-3.48207	-3.6486	-3.66429	-2.08447	-1.37611	-1.1815
14792	Lpcat3	0.602551	0.870283	0.249926	0.458884	0.41738	0.375225
14245	Lpin1	0.312183	1.35326	1.70576	0.432406	1.27978	1.05481
16956	Lpl	-1.92708	-2.20006	-2.26355	0.661928	0.839697	1.94542
210126	Lpp	2.12825	1.9513	1.20944	1.50573	1.15927	0.819289
57913	Lrdd	-0.727849	-0.443443	-0.747428	-0.637115	-0.878479	-0.744916
65107	Lrp10	0.674544	0.723897	0.333007	0.554466	0.297898	0.300344
237253	Lrp11	1.73634	1.80474	0.568591	1.31714	0.376814	0.49617
16973	Lrp5	1.26472	1.33035	1.24378	1.3336	1.17726	0.893394
16974	Lrp6	0.953368	0.621481	0.874671	1.15725	1.03122	1.0061
68732	Lrrc16a	-1.95269	-1.33318	-1.79775	-1.21025	-0.689596	-0.745267
76612	Lrrc27	1.43323	1.59503	1.52932	1.05982	0.851564	0.862068
434215	Lrrc32	-0.75671	-0.810607	-0.708877	0.793921	1.94759	1.62822
230654	Lrrc41	0.943332	0.728245	1.07034	0.730113	0.55795	0.553875
320184	Lrrc58	0.832128	0.740865	0.874019	0.655653	0.986831	1.12363
98238	Lrrc59	0.266195	0.585018	0.361349	0.564861	0.456078	0.69456
231296	Lrrc66	-0.644797	-0.667699	-0.537183	-0.464935	-0.991733	-0.875014
16981	Lrrn3	-1.05095	-0.598984	-1.03193	-0.607462	-0.278329	-0.313702
54135	Lsr	-0.515028	-0.620425	-0.158258	-0.629993	-0.775065	-0.797886
16988	Lst1	-1.84462	-1.65543	-2.11626	-2.13399	-1.95877	-2.11183
16993	Lta4h	1.55151	2.04058	2.1358	1.88809	2.03372	1.59983
108075	Ltbp4	0.327735	1.24962	2.52022	1.2025	0.986081	0.80727
17002	Ltf	-5.14692	-5.14879	-5.07779	-3.26521	-2.59673	-2.73553
17068	Ly6d	-1.8527	-1.48716	-1.90624	-1.12071	-0.948016	-0.583974
17069	Ly6e	0.764718	0.738918	0.530979	0.667233	0.529334	0.473703
266614	Ly6g5b	-0.965845	-1.27787	-1.13117	-1.27154	-1.51876	-1.47985
76486	Ly6k	-0.460794	-0.347143	-0.309687	-0.489129	-0.627005	-0.433026
71897	Lypd6b	4.60618	3.44666	1.24328	4.35768	1.80904	1.38754
26394	Lypla2	1.02139	0.761932	0.32431	0.469881	0.227493	0.300241
110958	M1ap	1.5546	1.24994	0.612964	1.23076	0.768008	0.979735
94275	Maged1	-1.52066	-1.67846	-1.05783	0.570243	0.746444	0.414658
72289	Malat1	-2.88502	-2.61492	-1.89493	-2.84871	-2.04996	-1.85423
71738	Mamdc2	-0.521994	-0.593132	-0.394344	-0.431694	-0.462952	-0.648262
17158	Man2a1	0.94406	0.759618	0.740765	1.18032	0.998822	0.958291
17160	Man2b2	1.43069	1.36488	0.853575	1.26647	0.870702	0.788002
242362	Manea	1.16254	1.08705	0.70471	1.17852	1.03701	0.862677
17161	Maoa	1.18831	1.54263	1.13575	2.27806	0.951001	1.1299
26395	Map2k1	0.856232	0.590239	0.829542	0.585927	0.471134	0.391059
53859	Map3k14	-0.53961	-0.873465	-0.431813	-0.709927	-0.594761	-0.601586
26407	Map3k4	0.272515	0.426852	0.411217	0.482183	0.189899	0.327743
53608	Map3k6	-0.557055	-0.285386	-0.492812	-0.418217	-0.677085	-0.766198
17758	Map4	0.940495	0.825138	0.42654	0.612615	0.739265	0.723072
26412	Map4k2	-0.72949	-1.46066	-0.611507	-1.45055	-0.910203	-0.90706
26921	Map4k4	-2.81513	-3.01602	-3.19081	-1.90033	-1.17908	-0.661734
208158	Map6d1	0.789609	0.60156	1.85353	0.821002	0.543765	0.662685
50772	Mapk6	0.918731	0.880382	0.867102	0.65144	0.683416	0.980312
102626	Mapkapk3	0.921082	0.803231	0.697381	0.531096	0.845028	0.923243
100732	Mapre3	0.9117	0.432707	0.616745	0.316357	0.351749	0.458136
72925	March1	-1.49409	-1.32945	-1.42349	-1.12197	-0.730728	-0.709132
320253	March3	-1.40797	-1.21611	-0.877583	-1.31671	-0.531953	-0.998186
105559	Mbnl2	0.491495	0.596058	0.594887	0.297173	0.67136	0.60605
218121	Mboat1	-2.05726	-1.58019	-1.98898	-1.72708	-0.561381	-1.35878
270669	Mbtps2	0.7967	1.69483	0.92186	0.845794	0.495562	0.532173
17210	Mcl1	-1.29068	-1.46244	-1.38289	-1.02817	-0.89677	-0.959068
54387	Mcm3ap	1.16838	1.59855	0.653637	1.33894	1.0467	0.528185
244049	Mctp2	-4.5658	-4.77228	-4.71534	-3.71147	-3.25858	-3.45647
66405	Mcts2	-1.88519	-1.70455	-1.19429	-2.9188	-2.77824	-1.98348
215999	Mcu	2.53241	2.34048	2.9001	2.4221	1.92092	1.57636
16543	Mdfic	1.2101	0.476015	0.890185	0.449363	0.378156	0.386244
17436	Me1	0.369154	2.34567	2.43547	0.964301	1.64158	0.870138
75613	Med25	0.447934	0.522069	0.818748	0.543445	0.313319	0.376369
66213	Med7	-1.65547	-1.27129	-1.45204	-1.34141	-1.29604	-1.43099
75033	Mei4	-0.381009	-0.496319	-0.462432	-0.56908	-0.712052	-0.482879
17268	Meis1	-2.3184	-2.3025	-2.53375	-1.67147	-1.10227	-1.22965
17283	Men1	0.949514	1.00844	0.984106	0.521311	0.301118	0.445074
80889	Mesdc1	-0.474933	-0.461465	-0.721927	-0.832304	-0.648899	-0.519968
67943	Mesdc2	0.752278	0.999251	0.346244	0.950765	0.562834	0.47206
210029	Metrnl	-0.657453	-0.915462	-0.811662	-1.16454	-1.34438	-1.24125
210529	Mettl14	0.520419	0.610753	0.418265	0.640684	0.660813	0.725641
74319	Mettl23	-0.769643	-0.686247	-0.393814	-0.838657	-0.990813	-0.830721
71306	Mfap3l	1.78242	1.25304	1.0975	0.652801	1.01442	1.07776
52065	Mfhas1	0.932971	0.370985	1.23907	1.36878	0.280117	0.267016
170731	Mfn2	0.752786	1.16426	0.698337	1.24951	1.07059	1.26903
68294	Mfsd10	0.819768	0.541029	0.565818	0.779432	0.458995	0.81196
432628	Mfsd2b	-4.03878	-4.11627	-4.15678	-2.67477	-1.05934	-1.50553
215723	Mfsd6l	-0.502107	-0.57191	-0.442192	-0.832783	-0.972475	-0.847919
269181	Mgat4a	1.32449	1.23044	1.22817	1.74857	1.42583	0.940396
67569	Mgat4c	-0.512257	-0.509554	-0.446747	-0.555026	-0.721414	-0.643796
23945	Mgll	1.69808	1.70027	0.931645	0.704222	0.667993	0.838093
17237	Mgrn1	0.574053	0.40144	0.0956262	0.254311	0.353493	0.402605
211666	Mgst2	3.72763	3.03625	3.04867	3.25164	2.02921	2.40188
66447	Mgst3	-1.21869	-1.30558	-2.71731	-1.57367	-0.70898	-1.62862
171580	Mical1	0.445749	0.6702	0.476176	0.671845	0.873074	0.931594
194401	Mical3	-1.72186	-0.803897	-0.862171	-1.58508	-0.719326	-0.708497
27008	Micall1	1.74834	1.65103	1.04002	1.01997	1.31259	1.48811
231830	Micall2	1.18137	1.06121	0.45443	0.368988	0.662712	0.535037
68041	Mid1ip1	1.24343	0.949146	0.769292	0.309075	0.688179	0.979402
433771	Minos1	-0.782172	-0.892718	-0.963358	-0.800271	-0.892957	-0.666031
17330	Minpp1	-1.00492	-1.00514	-1.06955	-0.831256	-0.799788	-0.958523
723925	Mir106b	-1.01932	-1.28662	-1.0447	-1.6752	-1.7397	-1.81495
723826	Mir107	-1.08357	-1.28103	-1.29309	-1.24826	-1.52708	-1.40979
387173	Mir155	-0.561027	-0.574094	-0.67291	-0.78	-1.19474	-1.17412
387174	Mir15a	-1.36376	-1.20585	-0.989054	-1.75179	-1.49147	-1.63649
723905	Mir17	-0.800798	-0.983698	-0.739457	-1.84583	-1.88433	-2.11352
723890	Mir181b-1	1.35066	1.41318	1.64578	-1.59712	-2.02204	-3.24131
387180	Mir185	-0.464148	-0.605757	-0.456479	-0.890784	-0.989243	-1.01557
100316688	Mir1929	-1.85346	-1.98792	-1.87712	-2.65863	-2.09356	-2.61319
751527	Mir19b-1	-2.16747	-1.87853	-1.87799	-2.99888	-3.15494	-3.10919
387139	Mir20a	-1.7698	-1.21936	-1.53113	-2.7004	-2.33112	-2.45377
723827	Mir221	1.84342	0.246333	1.08507	-0.313843	-0.470355	-0.618266
387216	Mir23a	-1.07979	-0.954427	-0.508652	-1.79534	-2.03828	-1.76661
723960	Mir24-2	-0.640068	-0.721054	-0.368406	-1.13612	-1.5584	-1.30588
387219	Mir26b	-0.754435	-0.74339	-0.353988	-0.969808	-0.711589	-0.989926
723920	Mir302a	-0.252783	-0.191445	-0.114886	-0.107884	-0.359806	-0.170041
387227	Mir30c-1	-0.64601	-0.616295	-0.474998	-1.02968	-1.12504	-0.936801
723836	Mir30e	-1.42362	-1.62998	-1.63758	-2.59566	-2.88303	-2.76195
723838	Mir320	-0.707536	-0.70918	-0.558828	-0.919763	-0.879743	-0.769715
723909	Mir342	-0.864906	-0.832813	-0.811893	-1.22754	-1.26269	-1.21736
723847	Mir346	-0.562861	-0.626564	-0.446624	-0.873737	-0.891212	-0.835308
100124494	Mir421	-1.65877	-1.7255	-1.7258	-2.24938	-2.15049	-2.18628
735309	Mir449c	-0.438381	-0.581961	-0.325399	-0.820575	-0.955593	-0.823184
735282	Mir491	-0.675818	-0.554367	-0.430871	-1.11713	-1.32574	-1.16749
751545	Mir505	-2.79543	-2.64992	-2.53684	-3.34011	-3.17988	-3.69129
100124452	Mir598	-0.372705	-0.390402	-0.545015	-0.493617	-0.766203	-0.736027
735273	Mir669c	0.160656	0.249758	0.456394	-0.29021	-0.419189	-0.231163
732489	Mir674	-0.850522	-0.640658	-0.560075	-1.12622	-1.33732	-1.36815
751520	Mir680-3	-0.57787	-0.734059	-0.329897	-1.33136	-1.15078	-1.05116
751541	Mir687	-2.03299	-2.32266	-1.71929	-2.35129	-2.44451	-3.24943
723902	Mir7-1	-1.06601	-1.04411	-1.023	-2.22005	-2.04267	-2.42339
100124470	Mir92b	-0.577516	-0.533541	-0.486547	-0.648728	-0.707272	-0.533849
723885	Mir93	-0.75165	-0.790022	-0.575144	-1.37495	-1.57315	-1.42357
387246	Mirlet7c-1	-0.372068	-0.437988	-0.486425	-0.487819	-0.682933	-0.56376
723966	Mirlet7c-2	-0.508161	-0.52995	-0.442573	-0.881889	-1.2261	-1.08411
387247	Mirlet7d	-1.14605	-1.05631	-0.634577	-2.18071	-2.23872	-2.28207
239719	Mkl2	1.87903	1.41278	1.19344	1.25694	1.32415	1.0537
109154	Mlec	0.769374	0.862253	0.318924	0.661037	0.457764	0.351554
217716	Mlh3	0.959263	0.311378	0.85253	0.895878	0.717729	0.787518
246198	Mllt6	0.536646	0.735136	0.929221	0.533924	0.452851	0.461942
171531	Mlph	2.96751	2.59449	2.46765	2.09396	2.11071	1.89337
56690	Mlycd	0.68461	0.262173	0.546151	0.69271	0.500058	0.482019
77697	Mmab	1.11496	1.42838	1.38468	1.1615	0.814502	1.10155
17380	Mme	-1.09055	-1.02597	-1.06138	1.26843	1.23209	0.683227
58223	Mmp19	1.37748	1.57946	1.71025	1.34948	1.33337	1.42079
240047	Mmp25	-2.61997	-2.53958	-2.6644	-2.13644	-1.20749	-1.90624
118453	Mmp28	-0.582614	-0.602184	-0.208162	-0.498058	-0.65797	-0.438238
17394	Mmp8	-5.98509	-6.38613	-6.66224	-3.73831	-5.02692	-5.22832
433938	Mn1	-0.366835	-0.456038	-0.371449	-0.576084	-0.717642	-0.852258
17427	Mns1	-2.24655	-2.28254	-2.47836	-0.592199	-2.02662	-2.25114
214944	Mob3b	-2.33284	-2.31375	-2.2465	-1.65865	-1.02469	-1.51078
233549	Mogat2	5.2143	4.65341	4.79105	3.43164	3.80445	3.46683
270096	Mon1b	0.734539	0.562133	0.496687	0.778427	0.725427	0.671091
67074	Mon2	0.477878	0.489825	0.391555	0.227756	0.36899	0.396921
17476	Mpeg1	-6.35819	-6.14974	-6.50713	-2.62708	-0.75789	-0.479081
67973	Mphosph10	0.540718	0.879642	0.506192	0.290333	0.671522	1.08519
269702	Mphosph9	0.828464	0.622643	0.375385	0.635324	0.415258	0.459218
26936	Mprip	0.496737	0.23902	0.492949	0.739228	0.463716	0.445284
77037	Mrap	0.30228	0.305561	0.17201	0.815223	0.673631	1.97713
17533	Mrc1	-1.70541	-1.62322	-1.66433	1.76193	2.81787	1.78207
381269	Mreg	4.83566	4.46708	4.64834	3.53252	2.84327	3.08407
223658	Mroh1	0.578919	0.370989	0.553803	0.462975	0.372517	0.447099
353242	Mrpl21	-0.684252	-0.452101	-0.804313	-0.513053	-1.17854	-0.681982
69163	Mrpl44	0.595708	0.815239	0.783363	0.425756	0.310616	0.634599
67036	Mrpl45	0.635023	1.05435	1.25335	0.70042	0.346696	0.619241
66242	Mrps16	-0.360959	-0.151368	-0.301062	-0.518472	-0.729832	-0.573787
68735	Mrps18c	-1.12156	-0.932211	-1.51812	-0.551013	-0.868756	-0.828596
666907	Ms4a4a	-3.64389	-3.58574	-3.48494	-1.8621	-2.21247	-2.66274
64380	Ms4a4c	-6.52724	-6.57354	-6.65578	-4.31592	-2.51752	-2.59744
66607	Ms4a4d	-1.00043	-0.78294	-0.968598	1.25667	1.49748	1.639
69774	Ms4a6b	-6.08238	-5.81184	-5.50987	-3.5378	-2.02186	-2.15438
73656	Ms4a6c	-8.16743	-8.21102	-7.71436	-3.43278	-2.44479	-2.54645
109225	Ms4a7	-1.16959	-1.16322	-1.17574	0.719984	1.54345	1.71347
66665	Msantd3	1.94713	2.37293	2.2557	1.73334	1.77748	2.06084
78100	Msantd4	1.00351	0.943826	0.812015	0.940699	0.602888	0.665547
17685	Msh2	0.717926	1.14835	0.573843	1.16304	0.997944	0.786967
17687	Msh5	-0.781618	-1.31499	-0.960877	-0.909486	-1.10059	-1.13849
73390	Msl3l2	1.71465	0.333309	2.73967	1.76003	1.40934	1.65503
20288	Msr1	-3.68809	-3.84574	-3.68146	-2.45984	-3.05911	-2.6832
74843	Mss51	-0.953655	-1.04898	-0.556446	-1.46355	-1.32753	-1.00957
15235	Mst1	2.8623	2.5451	2.19682	1.83216	1.23469	1.21237
19882	Mst1r	-1.12264	-1.17521	-1.0569	-1.02082	-1.15988	-1.12387
56428	Mtch2	-0.766945	-0.717142	-0.93566	-0.472385	-0.651731	-0.724581
67472	Mtfr1	-0.759695	-1.11269	-0.533373	-1.47996	-0.913037	-0.659788
17768	Mthfd2	1.0052	0.823662	0.452682	0.713749	0.548747	0.722001
233315	Mtmr10	0.624564	1.11923	0.594547	1.45684	1.02809	1.19561
77116	Mtmr2	0.314032	0.400151	0.457452	0.495822	0.252082	0.657713
77521	Mtus2	-0.362553	-0.337919	-0.35092	-0.381395	-0.65857	-0.571579
68350	Mul1	-0.219338	-0.477659	-0.287517	-0.281978	-0.468136	-0.266937
68114	Mum1	-0.392252	-0.600889	-0.224889	-0.249478	-0.691379	-0.325916
72543	Mvb12b	0.886341	0.90443	0.336686	0.596635	0.621058	0.368388
17855	Mvk	1.57306	1.46544	1.25423	0.988892	0.566993	0.784417
17857	Mx1	-2.22306	-2.26043	-2.11546	-1.88486	-1.69719	-1.55566
17858	Mx2	-1.25107	-1.13338	-0.846772	-1.0091	-1.37011	-1.45663
17121	Mxd3	-0.549804	-0.923262	-0.793985	-1.07077	-1.22794	-1.09106
17859	Mxi1	1.2186	1.10239	1.60021	0.880608	0.983202	1.07145
17863	Myb	0.248758	0.628674	0.643494	0.467821	0.42708	0.402106
17869	Myc	0.685621	0.87754	0.92552	0.311804	0.489689	0.358655
77579	Myh10	-2.57064	-2.64896	-2.66367	-2.34615	-1.07622	-2.07109
67268	Myl12a	0.804879	0.643045	0.253708	0.565533	0.557869	0.415041
17896	Myl4	-1.58831	-1.47866	-1.97243	-1.42299	-1.40094	-1.20299
213435	Mylk3	-0.994163	-0.987156	-0.982249	-1.02494	-0.772597	-1.13709
17909	Myo10	-0.805842	-0.844256	-0.90351	0.495598	1.43812	0.99897
17920	Myo6	1.90626	1.06324	1.79251	1.83804	1.62402	0.219047
109889	Mzf1	1.49177	1.32183	0.437639	1.24868	0.894513	1.18902
76789	Mzt1	-1.23526	-0.745349	-0.46922	-0.707179	-0.748435	-1.01957
381695	N4bp2l2	-0.851725	-0.778184	-0.361191	-0.491183	-0.525314	-0.556011
72117	Naa50	0.376766	0.377519	0.385374	0.633451	0.450145	0.667805
67111	Naaa	-4.67294	-2.78707	-2.64489	-0.934743	-1.2596	-1.4756
17937	Nab2	1.52935	1.06039	2.48392	0.538353	0.474443	0.355717
234344	Naf1	1.22746	1.693	1.93389	1.27348	1.38136	0.995778
17939	Naga	-0.182172	-0.709975	-0.573007	-0.587432	-1.16242	-1.10284
27419	Naglu	1.81533	1.84549	1.2905	1.72416	0.780469	0.853024
71254	Naif1	1.18671	0.836284	0.959023	0.8112	0.510683	0.686187
94181	Nans	0.379903	0.394691	0.494895	0.58165	0.522622	0.659799
53605	Nap1l1	-0.69649	-0.61936	-0.222733	-0.319057	-0.275566	-0.210525
242864	Napepld	0.993058	1.85874	1.58964	0.804747	1.1407	1.49789
244141	Nars2	0.987622	0.897899	0.88564	0.927864	0.840512	0.736687
17960	Nat1	-1.07018	-0.949221	-0.999546	-1.2638	-1.33983	-1.10993
98956	Nat10	-0.73509	-0.66288	-0.718093	-0.464656	-0.634408	-0.595236
78286	Nav2	0.634081	2.20029	0.422909	1.24533	1.38715	1.63116
269198	Nbeal1	0.74542	0.56914	1.21315	0.895882	1.10011	0.680637
17967	Ncam1	2.66189	2.60527	2.3565	2.78086	2.76209	2.51078
52683	Ncaph2	-0.314176	-0.424729	-0.275436	-0.29053	-0.473572	-0.404976
103425	Ncln	0.573305	0.50215	0.185403	0.781716	0.447802	0.540454
27057	Ncoa4	0.938663	0.650205	0.808979	0.762663	1.01547	0.926226
20185	Ncor1	0.63048	0.585176	0.592202	0.608586	0.635213	0.479333
17086	Ncr1	-3.64719	-3.58156	-3.71133	-3.65194	-3.08378	-2.91879
59287	Ncstn	0.610748	0.334699	0.842024	0.551652	0.452104	0.464607
17984	Ndn	-0.726652	-0.666083	-0.606382	0.609812	0.70157	0.485419
68169	Ndnf	-0.721198	-0.744323	-0.736377	-0.930972	-0.587604	-0.555394
29811	Ndrg2	1.21313	3.03107	4.65183	2.03903	3.72718	3.49074
29812	Ndrg3	1.11465	1.02954	1.22203	1.20942	0.577557	0.943406
15531	Ndst1	1.02323	0.656046	0.470365	0.592102	1.06032	0.817048
83398	Ndst3	-0.365444	-0.570303	-0.442847	-0.519668	-0.535146	-0.588146
17992	Ndufa4	-1.40869	-1.08229	-1.32925	-0.79093	-0.886088	-0.479051
68349	Ndufs3	-0.955122	-0.927313	-0.893359	-0.87063	-0.95799	-0.66432
83814	Nedd4l	1.44645	1.23573	1.11103	0.825597	0.674576	0.592922
18004	Nek1	0.731722	1.38105	1.7352	0.969209	1.0202	0.843195
140859	Nek8	-0.383519	-0.439381	-0.327085	-0.430033	-0.65607	-0.620356
58202	Nelfb	0.348647	0.435465	0.381959	0.414584	0.193678	0.333637
74513	Neto2	2.30024	1.49284	0.808686	2.34216	2.611	2.63657
214854	Neurl3	-2.58974	-2.7558	-2.99989	-1.5022	-0.785451	-0.942464
216860	Neurl4	-0.717391	-0.689123	-0.532106	-1.02369	-0.934898	-0.742241
18016	Nf2	0.885585	0.725155	0.282376	0.822792	0.449085	0.463443
74039	Nfam1	-4.43606	-4.31694	-4.42182	-2.65394	-0.985301	-0.732434
18023	Nfe2l1	0.659637	0.359187	0.348497	0.36748	0.299399	0.255503
18028	Nfib	-0.253056	-0.373662	-0.300534	1.13215	1.50725	1.54902
18029	Nfic	1.72318	1.385	1.4818	1.18054	1.36106	1.2852
243910	Nfkbid	-1.386	-1.72452	-2.28213	-2.55864	-1.70145	-1.70402
80859	Nfkbiz	-1.43307	-2.00601	-1.20762	-1.91357	-1.7522	-1.77557
66866	Nhlrc2	-0.608298	-1.02923	-0.31287	-0.589468	-0.579701	-0.414122
18073	Nid1	-0.604369	-0.731463	-0.477895	2.86343	2.9151	2.35455
18080	Nin	1.27672	0.840727	0.813934	1.11839	1.06758	0.917784
78177	Ninl	-1.28432	-1.28181	-1.23242	-1.35864	-0.879528	-1.00926
233280	Nipa1	-1.92389	-2.81714	-3.42775	-2.09494	-0.791134	-1.87128
74552	Nipal3	0.63033	0.408602	0.323097	0.844335	0.621097	0.531072
75805	Nln	0.941886	0.720121	0.517846	1.30068	1.03376	1.46635
268857	Nlrc3	-0.742533	-1.01543	-0.971976	-0.800424	-0.532385	-0.550058
268973	Nlrc4	-1.79551	-1.64953	-1.89303	-1.52793	-1.0033	-0.784096
637515	Nlrp1b	-0.814105	-0.815516	-0.855189	-0.74208	-0.947596	-0.782263
627984	Nlrp1c-ps	-1.14165	-1.16197	-1.26069	-1.05051	-1.34159	-1.09374
226518	Nmnat2	-0.19982	-0.243039	-0.311147	-0.426282	-0.443764	-0.393156
74080	Nmnat3	-1.08832	-1.40388	-0.945744	-1.04673	-0.982749	-1.24977
18107	Nmt1	0.463829	0.410495	0.592923	0.412625	0.418876	0.509925
57753	Noc3l	0.754414	0.526835	0.859814	0.443454	0.329934	0.586407
257632	Nod2	-0.27844	-0.398234	-0.220013	-0.384074	-0.558024	-0.487581
78688	Nol3	1.07141	0.856741	3.33436	0.744277	0.523566	0.836591
230082	Nol6	0.501744	0.510648	0.306057	0.639508	0.32665	0.339828
70769	Nolc1	0.482943	0.576903	0.929231	0.518078	0.42695	0.528666
53610	Nono	0.883826	1.04403	1.11046	1.30965	0.978096	1.07871
18129	Notch2	-0.807224	-1.84883	-1.68578	-0.988908	-0.791339	-1.24592
225872	Npas4	-0.736015	-0.769277	-0.782174	-0.917431	-0.985678	-1.02332
244879	Npat	0.645728	0.752171	0.467376	0.900075	0.856017	0.476829
18146	Npdc1	0.855843	0.453619	2.14667	0.472685	0.495522	0.484846
54615	Npff	-0.275432	-0.412506	-0.393119	-0.894324	-0.958872	-0.882912
217365	Nploc4	0.54474	0.425922	0.342544	0.433303	0.374184	0.346811
13864	Nr2f6	0.268968	0.488276	1.29322	0.304765	0.184495	0.608395
15370	Nr4a1	-3.04379	-3.04203	-2.20979	-2.71033	-2.41564	-2.36937
100042150	Nrg2	1.41918	1.13806	0.645334	1.304	1.03878	1.50883
83961	Nrg4	2.13464	3.84976	2.7838	3.21919	3.64927	3.68448
18189	Nrxn1	-0.470596	-0.634764	-0.499913	-0.61778	-0.750707	-0.628638
18194	Nsdhl	2.04633	2.12465	2.00952	1.18918	1.03943	0.873869
18197	Nsg2	-1.01607	-1.06121	-1.03058	-1.17217	-0.786669	-0.765381
70021	Nt5dc2	0.622677	1.79384	1.18588	1.09056	0.7698	0.802402
23959	Nt5e	2.10303	2.7744	3.52094	1.33744	2.09402	2.55241
53312	Nub1	0.646897	0.431074	0.829755	0.606152	0.348155	0.180827
76826	Nubpl	1.33457	1.21977	0.834388	1.98501	1.64183	1.73769
18220	Nucb1	1.3073	1.85515	0.776671	1.72555	1.1368	0.846069
53322	Nucb2	2.07147	1.86859	1.59443	2.61026	1.99071	2.12549
209586	Nudcd3	0.470337	0.368914	0.258433	0.855879	0.379157	0.503985
110959	Nudt19	-1.32607	-1.00417	-1.77122	-1.06575	-0.980618	-1.12589
56409	Nudt3	0.618899	0.769525	0.275781	0.46246	0.467247	0.479863
71207	Nudt4	0.764652	0.336226	0.713132	0.573133	0.532446	0.512821
18222	Numb	0.73594	0.436934	0.850402	0.278827	0.355878	0.293458
59015	Nup160	-0.791226	-0.852092	-1.14644	-0.370916	-0.449698	-0.510224
18226	Nup62	0.508332	0.550718	0.454615	0.817929	0.476476	0.569504
269966	Nup98	0.536296	0.487166	0.580863	0.575633	0.645789	0.518787
83454	Nxf2	1.03977	0.532473	1.53159	2.23027	0.551043	0.860227
18230	Nxn	1.70568	1.58143	1.57579	1.23756	1.23814	1.59299
18232	Nxph2	-0.220519	-0.357776	-0.230829	-0.2415	-0.349931	-0.310665
237082	Nxt2	1.48381	1.69748	1.74999	1.34296	1.25391	1.33807
236690	Nyx	-0.356664	-0.410094	-0.30525	-0.380143	-0.675844	-0.489008
106821	Oard1	-0.840516	-0.557321	-0.877221	-0.56813	-0.872092	-0.855815
246730	Oas1a	-0.139087	-0.529474	-0.470605	-0.254347	-0.56555	-0.668707
246728	Oas2	-1.52563	-1.56136	-1.17326	-1.33789	-1.71165	-1.94751
231655	Oasl1	-0.662506	-0.872336	-0.660759	-0.908406	-0.904127	-0.878584
320634	Ocrl	0.692017	0.923296	0.769043	0.608706	0.879244	0.785655
18263	Odc1	-0.782818	-0.686253	-0.982096	-0.437778	-0.288307	-0.596512
270086	Ogfod1	1.04199	1.00132	1.35002	0.914057	0.80031	1.02441
66179	Ogfod3	0.836155	1.17226	1.04681	0.519947	0.404785	0.40973
72075	Ogfr	0.605432	0.846921	0.442375	0.684109	0.559492	0.219315
320078	Olfml2b	4.74185	4.21076	4.36746	3.61323	2.63375	1.19652
99543	Olfml3	-0.718106	-1.50098	-1.54607	0.820194	0.868713	0.721866
546770	Olfr1175-ps	-0.516448	-0.448596	-0.302178	-0.258257	-0.751958	-0.827145
258383	Olfr1347	-0.198178	-0.4119	-0.251303	-0.298826	-1.11064	-0.399022
276865	Olfr1371	-0.75919	-0.807494	-0.546242	-1.23595	-1.41395	-1.29935
29846	Olfr156	-0.635424	-0.664924	-0.554587	-0.819147	-0.867786	-0.920887
258238	Olfr417	-1.09003	-1.01265	-1.3316	-1.34552	-1.63197	-1.43984
258711	Olfr432	-1.44568	-1.43579	-1.60114	-1.47259	-1.6431	-1.50361
258712	Olfr433	-0.990701	-1.18263	-1.10565	-1.0991	-1.2196	-1.10883
258731	Olfr491	-0.18276	-0.200841	-0.130328	-0.407904	-0.394648	-0.274183
259107	Olfr555	-0.159265	-0.287323	-0.215567	-0.239753	-0.507113	-0.346039
258783	Olfr920	-0.296079	-0.454612	-0.395334	-0.292367	-0.648421	-0.806058
258607	Olfr971	-0.444719	-0.385262	-0.333643	-0.450064	-0.348052	-0.259434
257951	Olfr987	-0.398443	-0.482447	-0.393131	-0.411974	-0.555228	-0.574471
108078	Olr1	4.18599	3.97983	4.27635	2.52587	3.90846	3.57583
403187	Opa3	0.685555	0.681461	0.477583	0.36989	0.487476	0.395337
18392	Orc1	-0.351281	-0.46517	-1.01063	-0.442804	-0.42976	-0.505647
50793	Orc3	0.716084	0.853475	0.560506	0.844481	0.643797	0.620675
18405	Orm1	5.06693	1.20412	2.91606	3.06	4.18953	3.56257
216440	Os9	0.813245	1.07061	0.768966	1.0066	0.912239	0.661088
228983	Osbpl2	1.2099	1.41244	0.82546	0.792539	0.942542	0.87756
79196	Osbpl5	1.64627	1.68093	0.189922	1.47688	1.15015	0.76681
71240	Osbpl7	1.03997	0.872149	0.563108	0.587238	0.531331	0.326552
230751	Oscp1	0.859755	1.68699	1.55473	1.27701	0.413264	0.665896
18413	Osm	-2.96457	-1.70215	-1.92984	-2.35611	-2.30457	-2.58935
18414	Osmr	-0.873602	-0.890795	-0.94935	2.0837	2.69088	2.43885
73945	Otud4	0.894355	0.578819	0.685964	0.602517	0.727929	0.62552
218885	Oxnad1	0.563469	0.992602	0.348663	0.60885	0.760678	0.884303
170719	Oxr1	1.17777	0.958136	1.43525	1.18302	1.30094	1.49476
108737	Oxsr1	0.902844	1.04699	0.808714	0.938747	0.900526	0.920664
18439	P2rx7	-2.81102	-2.37188	-2.55689	-2.28097	-1.86693	-2.05442
140795	P2ry14	-2.22894	-1.96062	-2.41994	0.395915	1.11293	0.775361
18442	P2ry2	1.60599	1.80129	1.33744	0.878588	1.26298	1.24423
233571	P2ry6	-2.89315	-2.97928	-2.93512	-1.8292	-2.2434	-1.95779
18451	P4ha1	1.49156	1.72108	2.47652	1.18124	1.40429	0.762656
23969	Pacsin1	-0.562458	-0.605509	-0.374979	-0.521457	-0.446672	-0.31677
18600	Padi2	-2.01145	-2.11336	-3.08085	-2.31943	-1.56682	-2.87744
18475	Pafah1b2	0.499505	0.362812	0.499576	0.501574	0.255304	0.285906
100163	Pafah2	0.662525	1.00037	0.237809	0.326036	0.176449	0.443128
224105	Pak2	0.357521	0.24525	0.234063	0.446569	0.519856	0.370781
70584	Pak4	-0.528536	-0.421524	-0.280123	-0.74409	-0.57814	-0.584295
18483	Palm	0.398318	1.08948	1.14914	1.16585	1.56	1.56954
75735	Pank1	-2.95178	-2.80321	-2.86628	-2.54907	-0.845806	-2.14041
216578	Papolg	0.796438	0.918654	0.524731	0.746192	0.648802	0.577477
18491	Pappa	-0.661422	-0.726765	-0.649441	-0.471018	-0.423726	-0.316904
23972	Papss2	2.29052	2.0241	1.18632	2.10774	1.53859	1.17227
76498	Paqr4	1.75184	0.646342	0.986348	1.06295	0.502534	1.03338
71904	Paqr7	1.24001	1.12384	0.871356	0.974912	1.04126	1.05807
74108	Parn	0.473637	0.582325	0.498612	0.914715	0.357506	0.462875
57342	Parva	-0.293968	-0.226891	-0.237609	1.40851	1.61342	1.37737
56218	Patz1	0.237055	0.882574	0.346634	0.177083	0.204903	0.149505
114774	Pawr	-2.55143	-2.68635	-2.65915	-2.30842	-1.89382	-2.23805
67367	Paxbp1	-1.02412	-0.934499	-0.950385	-1.54374	-1.40809	-1.04536
110821	Pcca	0.365703	0.539976	0.728473	0.839871	0.562924	1.234
54216	Pcdh7	3.32791	1.75638	1.37078	1.61298	0.989404	1.04819
93706	Pcdhgc3	1.96123	2.28142	2.04542	1.9006	1.76808	1.61707
319513	Pced1a	0.635816	0.425721	0.137175	-0.216382	-0.975698	-0.146468
239647	Pced1b	1.45135	0.95836	1.50664	1.19896	0.779831	0.850636
234069	Pcid2	0.77702	0.832597	1.55264	0.504172	0.401654	0.510137
18536	Pcm1	0.684663	1.00392	1.39216	0.839342	0.744885	0.420573
67708	Pcnxl4	0.783921	0.37839	0.967568	0.569362	0.33311	0.435169
18552	Pcsk5	-0.365196	-0.404371	-0.450791	-0.495083	-0.283663	-0.421888
18559	Pctp	1.19993	0.747792	0.762991	1.18341	0.603403	0.485721
56426	Pdcd10	-0.783547	-0.594371	-1.23318	-1.03386	-0.706501	-1.01626
18567	Pdcd2	-0.610892	-0.307263	-0.579951	-0.398328	-0.516076	-0.360994
18571	Pdcd6ip	0.714871	0.590143	0.491416	0.602005	0.552959	0.367651
23984	Pde10a	-0.47587	-0.604626	-0.415009	0.504739	1.00861	1.05843
54611	Pde3a	-0.475489	-0.63927	-0.61763	0.603122	1.05243	1.09082
18577	Pde4a	1.5782	0.90674	1.04543	1.28797	1.11275	0.677152
18578	Pde4b	-1.32411	-0.396081	-0.420375	-0.686785	-0.115822	-0.395572
238871	Pde4d	0.899257	0.929036	0.563255	0.793771	0.872866	0.454593
18584	Pde8a	3.57141	3.54919	3.24182	3.47012	3.2173	3.10261
54635	Pdgfc	-0.408658	-0.429926	-0.391313	1.39715	2.0704	1.28739
71785	Pdgfd	-1.85663	-1.84856	-1.83174	-1.76531	-1.62419	-1.44466
18595	Pdgfra	-0.521299	-0.62294	-0.690308	1.21322	0.999491	1.25989
27402	Pdhx	-1.00269	-1.0223	-1.24213	-0.838475	-0.829511	-0.678899
12304	Pdia4	0.746984	1.16301	1.36089	0.877149	0.719451	0.82498
27273	Pdk4	-0.366554	-0.22108	-0.444145	2.5899	0.805583	1.08526
319518	Pdpr	0.73888	0.63704	1.13435	1.23088	1.17535	0.897418
67182	Pdzk1ip1	-2.37314	-2.50159	-2.46903	-2.23633	-0.519331	-1.27035
55983	Pdzrn3	0.325124	0.330622	0.409397	0.923618	2.00629	0.529378
73182	Pear1	1.96612	0.575369	0.580665	1.62114	0.6517	0.530033
111175	Pecr	0.412021	1.4657	1.74752	1.12341	0.713441	1.04617
67898	Pef1	1.50716	1.45028	1.41918	0.95727	0.966055	0.97702
18618	Pemt	0.940704	1.26505	0.760551	1.07997	0.413174	0.810428
226153	Peo1	0.171944	0.222854	1.08266	0.497905	0.225695	0.360797
18627	Per2	1.38601	0.795374	1.69868	0.918219	0.694374	0.40374
18628	Per3	1.03327	0.926707	0.983048	0.84726	0.580194	0.910103
56273	Pex14	1.2298	1.19864	1.45432	1.16239	0.50247	0.641584
19298	Pex19	1.44725	1.35214	1.74996	0.774458	0.678289	0.887846
170768	Pfkfb3	1.29489	1.48691	1.51321	0.871487	1.55974	1.43732
18641	Pfkl	1.56084	1.17888	2.18902	0.976442	1.23743	1.12938
56421	Pfkp	1.65219	1.01927	1.94669	0.934724	1.09523	1.15392
233575	Pgap2	1.20186	0.856225	1.44972	1.32473	0.883325	1.13195
110208	Pgd	1.40268	1.43817	0.760042	0.891207	1.10347	0.985336
66681	Pgm1	1.05777	0.718752	0.570625	0.947843	0.579125	0.552199
72157	Pgm2	2.19528	1.68534	2.5485	2.17948	1.92792	1.70603
70974	Pgm2l1	-1.20362	-1.01395	-1.11081	-0.684172	-0.582013	-0.532043
109785	Pgm3	0.383549	0.581084	0.251407	0.767196	0.407067	1.07051
66522	Pgpep1	1.3644	1.53234	1.69086	0.973957	0.698066	0.754092
13619	Phc1	0.370542	0.601022	0.670933	0.671743	0.237193	0.404266
18675	Phex	-0.632549	-0.778863	-0.681162	-0.688107	-1.05102	-1.10785
21652	Phf1	-0.361745	-1.02836	-0.337015	-0.921371	-0.856391	-0.739834
78246	Phf23	0.26236	0.257569	0.641919	0.321508	0.615952	0.47141
102093	Phkb	0.831421	1.41949	1.39761	1.29552	1.15579	1.08829
21664	Phlda1	-0.222835	-0.557843	-0.278659	-0.552668	-0.25972	-0.287392
244650	Phlpp2	-1.33752	-1.35261	-0.376638	-1.36743	-0.444518	-0.519561
68770	Phtf2	-0.6883	-0.568907	-0.44497	-0.651592	-0.663658	-0.94697
105653	Phyhip	-0.474168	-0.408881	-0.372447	-0.725426	-0.428444	-0.515026
94227	Pi15	0.399913	0.342282	0.499146	0.885927	0.757756	1.98789
74116	Pi16	-1.16955	-1.19747	-2.21652	-1.49439	-0.965679	-0.815376
84095	Pi4k2a	0.401934	0.639483	0.955097	0.335373	0.246914	0.4753
59004	Pias4	0.59505	0.432476	1.14215	0.292903	0.265464	0.533407
98496	Pid1	-2.50941	-2.502	-2.65505	-2.05338	-2.15941	-2.27223
208084	Pif1	-0.631119	-0.354807	-0.127758	-0.591198	-0.673221	-0.229467
18700	Piga	0.579872	1.58625	1.81939	0.630462	0.691658	0.94776
55981	Pigb	1.37972	1.34451	0.806949	1.19304	0.945736	1.17957
14755	Pigq	-0.552398	-0.820128	-0.787393	-0.87874	-0.294413	-0.677838
230801	Pigv	-0.90939	-1.00294	-0.788738	-0.851218	-0.924084	-0.630577
18707	Pik3cd	-0.868079	-0.830449	-2.00521	-0.855696	-0.894086	-0.496806
216505	Pik3ip1	2.04129	2.84223	2.6454	2.1378	1.99056	1.36208
320207	Pik3r5	-2.83507	-2.90276	-2.76916	-2.17429	-1.82461	-1.78983
104709	Pik3r6	-3.02556	-3.03359	-3.03081	-2.61812	-3.041	-2.59762
18715	Pim2	0.284808	0.250517	0.529493	0.41234	0.256367	0.331265
18718	Pip4k2a	-0.447021	-0.992205	-2.28094	-0.480705	-0.422349	-0.611216
18719	Pip5k1b	1.52472	1.47283	2.07968	1.31329	1.60715	1.28288
56305	Pitpnb	0.333459	0.40612	0.409954	0.491951	0.427639	0.480347
224938	Pja2	0.510527	0.511533	0.527382	0.57279	0.586587	0.579351
171395	Pkd1l1	-0.562334	-0.640944	-0.626082	-0.461089	-0.596627	-0.823078
18764	Pkd2	1.04182	1.28139	1.19972	0.566654	0.624353	0.740573
192190	Pkhd1l1	-4.01854	-4.108	-4.05468	-3.97609	-1.72471	-3.00956
18768	Pkib	-1.34987	-1.1808	-1.28224	-1.04018	-0.75976	-0.455415
18769	Pkig	-0.896091	-0.502702	-1.10367	-0.888236	-0.90928	-1.02415
263803	Pkn3	0.574479	0.410823	1.10879	0.883217	1.4424	2.59082
18782	Pla2g2d	-0.328957	-0.469633	-0.409003	1.97897	3.7477	4.09308
232889	Pla2g4c	-2.54224	-2.87122	-2.92053	-2.81685	-0.684637	-2.4175
56711	Plag1	2.96398	3.01055	1.44231	3.31178	2.07786	1.69437
66857	Plbd1	-4.81787	-5.00157	-3.76045	-1.63801	-1.17172	-1.32281
71772	Plbd2	1.11817	0.949603	1.20841	0.896949	0.577864	0.72598
234779	Plcg2	0.523921	0.431343	0.894426	0.470737	0.676765	0.434482
18807	Pld3	1.02978	0.520576	0.418746	0.91334	1.24767	1.16259
194908	Pld6	-0.40512	-0.462526	-0.344143	-0.279219	-0.458897	-0.474773
83436	Plekha2	1.20794	0.925586	1.87974	0.846373	0.845813	0.58233
233765	Plekha7	0.657737	1.40075	1.61833	0.799253	0.204737	0.313035
226971	Plekhb2	0.810509	0.482702	1.95123	0.471954	0.896327	0.786361
72287	Plekhf1	2.4743	2.12782	2.44326	2.44205	2.08607	1.86249
241075	Plekhm3	-1.79766	-2.66988	-1.41605	-1.34599	-1.47842	-1.84277
67220	Plekho1	-3.66713	-2.67935	-2.90928	-1.58403	-1.2742	-1.31896
66905	Plin3	1.81133	1.85677	1.73206	1.56344	1.26165	1.44855
20620	Plk2	-1.7655	-1.54273	-1.46662	-0.740851	-0.609474	-0.953602
18822	Plod1	2.72726	3.26197	2.95628	2.53637	1.77992	1.89372
18823	Plp1	-0.90414	-0.630875	-0.6739	-0.726122	-0.804903	-0.502021
140570	Plxnb2	-3.85979	-2.92468	-0.224131	-1.46322	-0.238925	-0.853353
54712	Plxnc1	-3.42902	-4.46603	-4.65719	-2.46325	-1.54868	-1.86141
242377	Pm20d2	-0.369771	-0.456989	-0.365096	-0.688642	-0.671521	-0.741624
18858	Pmp22	4.9614	3.17831	3.32461	4.7045	2.75106	2.38554
93843	Pnck	-0.285384	-0.291547	-0.283498	-0.330347	-0.466893	-0.337623
56695	Pnkd	1.36117	1.67043	2.06741	1.11403	0.706445	0.806034
70481	Pnma1	-0.518342	-0.593	-0.484848	-0.825265	-1.00823	-0.969489
18949	Pnn	-0.65236	-0.38508	-0.344199	-0.309669	-0.408471	-0.452801
66853	Pnpla2	1.59248	1.53188	1.21665	1.26627	1.04992	1.04338
50767	Pnpla6	-0.173562	-0.484818	-0.3099	-0.714583	-1.05507	-1.03729
241274	Pnpla7	-0.574747	-0.551622	-0.725462	-0.258216	-0.306643	-0.694782
103711	Pnpo	0.761712	1.11958	0.428392	0.77728	1.00974	0.780389
70235	Poc1a	0.417584	0.740236	0.370741	1.04998	0.501888	0.652994
382406	Poc1b	0.368484	0.774505	0.5347	0.492904	0.639012	0.789519
27205	Podxl	-0.318157	-0.55059	-0.244369	0.345143	1.86248	0.557392
224143	Poglut1	1.01165	1.09917	0.683405	1.09174	0.498053	0.764338
67967	Pold3	-0.28214	-0.439724	-0.359992	-0.33224	-0.305189	-0.345132
73826	Poldip3	0.338003	0.425245	0.402665	0.430913	0.5209	0.433722
27015	Polk	1.19162	0.989965	1.29802	0.635419	0.390643	0.625861
56626	Poll	0.686421	0.482028	1.51983	0.778474	0.245059	0.668274
77782	Polq	-0.739583	-0.595524	-1.20202	-0.933268	-0.72464	-0.898568
20019	Polr1a	0.422349	0.581835	0.990682	0.906313	0.665753	0.995105
67710	Polr2g	0.681868	0.661557	0.649407	1.03987	0.725999	0.934698
28015	Polr2m	0.204349	0.23648	0.24976	0.390522	0.234268	0.301437
66537	Pomp	-0.942611	-1.04496	-1.08779	-0.855876	-1.20991	-0.932874
330260	Pon2	-0.473014	-0.763788	-0.592694	-0.416518	-0.672898	-0.462484
50706	Postn	-0.465533	-0.498078	-0.428866	2.26716	2.35446	1.79626
72836	Pot1b	-1.21465	-1.14125	-1.58061	-1.12228	-1.06996	-1.23431
19015	Ppard	1.0398	0.986738	1.48572	0.65721	0.557121	0.352579
19023	Ppef2	-0.628276	-0.56058	-0.3952	-0.659643	-0.832181	-0.676884
67533	Ppfibp1	1.33923	0.659036	2.29692	1.77922	1.20906	1.40796
68606	Ppm1f	1.47762	2.03501	0.967568	1.9049	1.50815	1.46121
71887	Ppm1j	-0.508426	-0.526969	-0.245064	-0.770154	-0.739733	-0.54986
242083	Ppm1l	-1.22541	-0.681792	-0.803117	-1.48768	-0.846626	-1.09719
67905	Ppm1m	-0.673196	-0.904763	-0.802882	-0.207768	-0.462767	-0.245312
72590	Ppme1	1.78924	1.43743	2.09617	1.46694	1.12523	1.11716
19044	Ppox	-1.27874	-1.4642	-0.394061	-1.91802	-1.02879	-1.45437
17931	Ppp1r12a	1.13923	0.732205	0.983947	0.200309	0.515645	0.420681
17872	Ppp1r15a	-1.81933	-1.72128	-0.449724	-1.79951	-0.830565	-1.88793
66849	Ppp1r2	-0.428125	-0.457638	-0.278039	-0.50038	-0.494459	-0.490926
66385	Ppp1r7	0.577388	0.809593	0.695908	0.967464	0.695164	0.623766
243725	Ppp1r9a	-1.2707	-0.246702	-1.09895	-1.22858	-0.476734	-1.30994
217124	Ppp1r9b	-0.839728	-0.849061	-1.32935	-0.695885	-0.18439	-0.438399
19053	Ppp2cb	0.918985	0.700281	0.791912	1.08582	0.948748	0.912349
51792	Ppp2r1a	0.449607	0.354898	0.323826	0.359165	0.44092	0.342873
71978	Ppp2r2a	0.438773	0.429588	0.373185	0.679184	0.774799	0.778808
235542	Ppp2r3a	1.80422	2.29639	0.530343	0.833992	1.03335	0.534438
21770	Ppp2r5d	0.432684	0.383939	0.631122	0.613147	0.315623	0.484302
26932	Ppp2r5e	0.471542	0.403761	0.484171	0.585148	0.5714	0.5197
52036	Ppp6r3	0.476805	0.592932	0.403069	0.720683	0.837129	0.730281
66943	Pqlc1	-0.38912	-0.671466	-1.08562	-0.474117	-0.58077	-0.821486
70779	Prdm5	-1.33789	-1.44763	-1.39129	-1.37793	-1.36469	-1.19923
18477	Prdx1	-0.585225	-1.11046	-0.679428	-0.418338	-0.455257	-0.612272
77619	Prelid2	-4.76148	-4.54599	-4.44533	-3.30269	-2.8996	-3.26747
116847	Prelp	-0.895342	-0.932167	-0.789186	0.584191	1.45851	1.26564
19072	Prep	0.477421	0.504833	0.227164	0.607424	0.478472	0.463408
213760	Prepl	0.458669	0.870755	0.583372	0.792732	0.485962	0.215318
18747	Prkaca	1.15587	1.07233	1.63179	0.850837	0.721003	0.742977
18753	Prkcd	-0.213207	-0.701395	-1.273	-0.534743	-0.350089	-0.275722
18752	Prkcg	-0.458616	-0.936455	-0.785334	-0.797206	-1.10028	-0.92744
19089	Prkcsh	0.723155	0.873948	0.834498	1.17339	0.453312	0.448784
101540	Prkd2	1.02395	0.832739	0.932349	0.61529	1.08307	0.526017
23992	Prkra	-0.815833	-0.748971	-0.821999	-0.599218	-0.697549	-0.570431
66801	Prkrip1	-0.611787	-0.530101	-0.409169	-1.0174	-1.15984	-0.952302
15468	Prmt2	1.2647	0.289984	1.38302	0.247477	0.360027	0.645331
67939	Prorsd1	-1.1669	-0.643674	-1.38662	-0.611601	-0.944777	-0.8844
230596	Prpf38a	-0.738447	-0.642	-1.0871	-0.754537	-0.979648	-0.768459
68879	Prpf6	0.50807	0.680489	0.538112	0.735351	0.802455	0.580708
110639	Prps2	0.669417	0.601672	0.773836	1.23591	0.835949	0.870993
226562	Prrc2c	0.560174	0.623325	0.769706	0.594526	0.880861	0.511573
18933	Prrx1	-0.441817	-0.412091	-0.387997	0.853023	0.737806	1.00195
235631	Prss50	-2.0854	-2.03454	-2.02377	-2.28868	-2.34597	-2.35186
73106	Prss57	1.07993	3.72036	2.91218	3.36354	4.17709	4.28756
229589	Prune	1.11532	1.01066	1.21658	0.945816	0.591677	0.621485
19156	Psap	-0.700823	-0.816006	-0.803151	-0.533282	-0.423705	-0.498864
73677	Psma8	-1.09027	-1.07818	-1.23528	-1.18208	-1.16774	-1.27369
19182	Psmc3	-0.766245	-0.551482	-0.98723	-0.392976	-0.51745	-0.531719
66998	Psmd5	0.558895	0.55846	0.517776	0.602611	0.509403	0.450859
67151	Psmd9	-0.457439	-0.372969	-0.35419	-0.360038	-0.532178	-0.345247
69666	Psmg4	-1.80833	-0.873287	-1.05118	-1.69221	-1.42222	-0.977938
66645	Pspc1	-0.562761	-0.475209	-0.517686	-0.55492	-0.626849	-0.977695
100678	Psph	0.448099	0.715204	0.44217	0.877729	0.245036	0.570695
19200	Pstpip1	-0.714402	-0.418057	-1.43218	-0.898694	-0.546524	-0.443381
230257	Ptbp3	0.282574	0.376803	0.326396	0.29256	0.287219	0.289986
19206	Ptch1	1.30368	1.24852	1.92351	0.961212	0.61774	0.451302
242748	Ptchd2	-0.166021	-0.190277	-0.202353	-0.425086	-0.571957	-0.332204
27388	Ptdss2	-1.28684	-1.44553	-1.05875	-1.12868	-0.944562	-1.25599
19211	Pten	0.430925	0.323771	0.87975	0.306034	0.35967	0.388498
19220	Ptgfr	-0.597034	-0.727851	-0.64623	-0.783019	-0.662245	-0.563719
19222	Ptgir	2.65571	2.78931	2.87242	0.85873	1.68433	1.88403
67103	Ptgr1	1.67416	1.5056	1.76651	2.31881	1.08312	0.914117
66775	Ptplad2	-5.34045	-5.30939	-5.22577	-3.19926	-1.70993	-2.04587
19249	Ptpn13	-0.684747	-0.668956	-0.605065	-0.400896	-0.211818	-0.386345
24000	Ptpn21	0.837068	0.897411	0.889965	0.854263	0.569708	0.641244
104831	Ptpn23	0.234973	0.166653	0.241617	-0.344412	-0.227828	-0.425032
320139	Ptpn7	0.564267	0.325185	0.400825	0.493032	0.358088	0.433403
19266	Ptprd	-0.831069	-0.822511	-0.714852	-0.584149	-0.645481	-0.644753
19277	Ptpro	-1.31445	-1.41411	-1.27732	-1.23549	-0.959359	-0.599583
19280	Ptprs	1.85328	1.12368	1.70826	0.723116	0.752995	0.636444
19273	Ptpru	1.17989	2.16499	2.02046	1.52046	1.41755	1.52371
30939	Pttg1	-0.53538	-0.733558	-0.524566	-0.539919	-0.877683	-0.707233
67959	Puf60	0.601107	0.738067	0.810254	0.723107	0.573634	0.574024
78895	Pus7l	0.632154	0.888439	0.223297	0.604133	0.609251	0.790152
71740	Pvrl4	-0.310894	-0.404068	-0.304967	-0.507215	-0.218682	-0.398542
101631	Pwwp2b	1.66706	1.33013	1.6589	1.13593	1.12621	1.23176
66895	Pxdc1	-0.722593	-0.800379	-0.465182	0.300376	1.77896	1.7344
218699	Pxk	1.10474	1.03921	0.851473	0.795325	1.11974	1.38805
209027	Pycr1	1.29555	1.36429	2.58275	0.759525	0.920156	1.40571
110078	Pygb	0.824269	0.566708	0.287654	0.775629	0.308209	0.963591
74580	Pyroxd2	1.45641	2.0545	2.35451	1.11743	1.07477	1.0228
97541	Qars	0.443553	0.335481	0.52284	0.880591	0.633112	0.88393
70536	Qpct	-1.60077	-1.52567	-0.641234	-1.30584	-0.66267	-0.990997
53869	Rab11a	-0.673367	-0.610471	-0.612171	-0.40707	-0.368417	-0.354324
19329	Rab17	2.50353	2.01978	1.37848	2.49014	1.99475	1.51048
19332	Rab20	1.02041	1.03877	1.0257	0.350074	0.751144	0.608431
19336	Rab24	-0.588333	-1.09338	-0.63496	-0.722116	-1.10535	-0.732321
11891	Rab27a	1.11919	1.11583	0.570856	1.02767	1.31162	1.36697
59021	Rab2a	0.395726	0.552972	0.291048	0.264724	0.586491	0.466976
19338	Rab33b	-0.28485	-1.23806	-0.306532	-0.637613	-1.07911	-0.704343
19376	Rab34	0.846862	2.13555	2.84514	0.593104	0.820595	0.648444
270160	Rab39	-1.04562	-1.15482	-0.984637	-1.11201	-0.93206	-0.845942
19340	Rab3d	1.58128	0.995006	0.844941	1.04571	1.32668	1.22388
19344	Rab5b	1.16924	0.681407	1.25001	0.502533	0.755517	0.509242
227800	Rabgap1	0.823735	0.746473	0.923965	0.728332	0.748323	0.626747
29809	Rabgap1l	-0.509707	-0.943678	-0.519316	-0.466449	-0.556164	-1.40922
98710	Rabif	0.667607	0.571361	0.495689	0.677911	0.699677	0.70361
19355	Rad1	0.787359	0.382405	0.460431	0.604663	0.438937	0.771282
19359	Rad23b	0.165006	0.281223	0.394539	0.21192	0.168022	0.176227
114714	Rad51c	0.264863	0.717202	0.953002	0.427886	0.42675	0.550725
19366	Rad54l	-0.687813	-0.436658	-1.27427	-0.228933	-0.40714	-0.289123
81000	Rad54l2	1.15715	1.31506	1.2134	1.12179	1.02746	0.7328
19373	Rag1	-1.7971	-1.94226	-1.87289	-1.9644	-2.26582	-1.84449
19374	Rag2	-1.06333	-1.27981	-1.1828	-1.26393	-1.3764	-1.25222
75646	Rai14	-0.804654	-0.851395	-0.777238	1.07986	1.70343	1.44989
56784	Ralgapa1	1.01004	0.964636	0.919972	1.05386	0.745803	0.725317
19730	Ralgds	0.197981	0.678706	1.26414	0.741614	1.08528	0.922933
19385	Ranbp1	-0.499471	-0.361581	-0.577744	-0.328712	-0.588215	-0.470387
110351	Rap1gap	-0.751078	-1.01844	-0.455394	-1.40118	-0.920678	-0.862715
107746	Rapgef1	-0.304044	-0.509696	-0.413776	0.395806	0.20133	0.384185
76089	Rapgef2	1.8028	1.67149	0.839782	2.04001	1.18968	0.929995
223864	Rapgef3	2.76882	2.22414	2.0834	1.60618	1.40948	0.927987
217944	Rapgef5	-0.611364	-0.679501	-0.556088	1.26762	2.04615	1.23593
19400	Rapsn	2.51553	2.59352	1.39283	1.72126	1.00586	0.71138
54153	Rasa4	-1.28961	-1.47139	-1.00885	-1.19835	-0.93234	-0.337918
70727	Rasgef1a	2.3309	3.34501	3.05025	2.25491	3.23537	3.64464
19395	Rasgrp2	0.477936	0.418998	0.281893	0.535074	0.643203	0.742826
233046	Rasgrp4	-3.95463	-2.56981	-3.18181	-3.28159	-3.86261	-3.90268
225182	Rbbp8	0.869605	0.690536	0.407118	1.17394	0.636848	0.681611
93686	Rbfox2	1.65985	2.31833	2.58245	1.17197	1.11279	1.78428
19651	Rbl2	0.77022	0.713386	0.687916	0.65835	0.986991	0.77041
224344	Rbm11	-0.532948	-0.55128	-0.422307	-0.438818	-0.572022	-0.659645
19652	Rbm3	-1.30873	-1.71562	-0.811998	-3.24914	-2.25923	-1.54087
52202	Rbm34	0.816548	0.50473	0.763567	0.684881	0.386521	0.357187
245945	Rbm47	-2.97064	-3.06726	-3.0507	-1.88637	-1.83015	-1.29205
56516	Rbms2	1.78445	1.23116	1.83392	1.40284	1.02238	0.773012
71973	Rbpms2	2.10303	0.832911	0.856664	1.48886	0.813791	0.677671
68098	Rchy1	-0.849874	-0.830774	-1.09486	-0.539423	-0.508177	-0.512767
52377	Rcn3	-1.28383	-1.58212	-1.25644	0.576611	0.666269	0.664641
217864	Rcor1	0.643349	0.403491	0.747684	0.548719	0.90802	0.818502
104383	Rcor2	3.31108	2.81987	4.10924	1.60811	1.34918	0.478319
98711	Rdh10	-0.344039	-0.569731	-0.314773	0.371576	0.501583	0.614069
56739	Rec8	-0.438392	-0.392915	-0.393997	-0.346206	-0.65998	-0.580941
79456	Recql4	-0.556816	-0.542689	-0.682049	-0.46307	-0.905473	-0.703807
13476	Reep5	-0.477719	-1.11889	-0.703443	-0.275392	-0.698259	-0.737071
19696	Rel	-1.05753	-0.905681	-2.48132	-0.980584	-0.592511	-0.75272
320100	Relt	-1.59538	-0.597393	-0.952785	-1.25972	-0.991515	-1.55382
19700	Rem1	-0.291893	-0.264525	-0.277924	-0.464001	-0.386342	-0.28793
58887	Repin1	1.87831	2.11495	2.0274	2.01962	1.35214	1.26518
19707	Reps1	0.373865	0.507034	0.579096	0.573615	0.539123	0.508699
245195	Retnlg	-5.22524	-6.05408	-2.78642	-3.83042	-3.89031	-5.62563
67442	Retsat	2.03535	2.439	1.81134	1.79225	2.25193	2.5121
56210	Rev1	0.891405	1.15558	1.32784	1.2624	1.53048	1.43911
19714	Rev3l	0.516434	0.666973	0.566376	1.19883	0.937274	0.835164
19687	Rfc1	0.620596	0.294096	0.452537	0.893473	0.588062	0.577728
26374	Rfwd2	-1.00643	-0.935578	-0.385717	-0.795223	-0.624597	-0.442057
331474	Rgag4	-0.580648	-0.736078	-0.764613	-0.73093	-0.890258	-0.852659
66214	Rgcc	1.82529	2.83022	1.58404	1.68614	1.85077	1.67271
19731	Rgl1	-1.39254	-1.46807	-1.53502	0.292809	1.07616	0.736059
19732	Rgl2	-0.497377	-0.819958	-0.768088	-0.601461	-0.809717	-0.579877
50778	Rgs1	-4.42918	-4.3214	-4.63569	-2.43102	-2.09351	-1.99363
67865	Rgs10	-2.83435	-1.22963	-2.03509	-2.48012	-1.24647	-1.33978
71729	Rgs12	-2.0706	-0.440245	-0.647963	-0.83843	-0.564356	-1.01457
51791	Rgs14	-0.484887	-1.25365	-1.35766	-0.948917	-1.12229	-0.845302
19743	Rhag	-6.29283	-6.22591	-6.41212	-5.27896	-0.482582	-2.908
76867	Rhbdd1	1.30472	1.23414	1.83419	0.911018	1.13311	0.96067
13650	Rhbdf1	1.35479	0.175383	0.86068	0.158314	0.522342	0.196022
19746	Rhd	-3.32351	-5.2191	-4.94455	-2.68299	-1.13079	-2.59547
19744	Rheb	0.544327	0.689496	0.505415	0.62464	0.881304	0.928551
69288	Rhobtb1	0.784129	0.715967	0.704075	0.487249	0.301538	0.421892
11853	Rhoc	1.75869	1.03408	1.80518	0.560966	0.576462	0.520117
80837	Rhoj	3.34736	3.86573	1.23398	3.40376	3.08797	2.95573
104215	Rhoq	0.600668	0.537652	0.662772	0.526628	0.712449	0.463627
69581	Rhou	2.28925	2.05862	1.45964	1.00818	1.79151	1.67433
170765	Ripply3	-0.596304	-0.628571	-0.59978	-0.650089	-0.645897	-0.338244
212108	Rln3	-0.571143	-0.746087	-0.580654	-0.629879	-0.774708	-0.723939
19782	Rmrp	-1.56997	-1.34485	-0.87497	-1.26414	-0.857018	-0.780481
19817	Rn7sk	-0.314378	-0.380816	-0.211071	-0.56955	-0.275051	-0.405511
75019	Rnase10	2.16323	2.40142	1.68221	1.89877	0.907906	1.56913
78416	Rnase6	-4.47972	-4.28612	-4.1465	-2.87059	-2.38252	-2.47208
223881	Rnd1	4.18736	3.43137	3.50969	3.44047	2.92908	2.83724
74194	Rnd3	-3.61492	-1.83171	-3.6841	-2.17872	-1.88352	-2.16429
69942	Rnf113a1	0.184387	0.320733	0.25013	0.281938	0.389087	0.635221
75212	Rnf121	-0.600602	-0.428827	-0.300571	-0.718011	-0.708002	-0.47364
67664	Rnf125	1.28733	1.43247	1.13801	2.24038	1.54469	1.41823
66889	Rnf128	3.37345	3.14485	3.54468	3.98416	3.55591	3.71881
71956	Rnf135	0.780933	0.566296	0.301413	0.564086	0.458496	0.340969
74315	Rnf145	-3.59819	-1.91699	-3.33441	-2.17924	-0.601934	-0.589378
108937	Rnf169	0.431262	0.670383	0.598611	0.564213	0.536263	0.297096
30054	Rnf17	-0.323233	-0.352603	-0.347487	-0.459882	-0.607256	-0.492472
66510	Rnf181	0.777249	0.899813	1.49824	0.435286	0.457188	0.530516
193670	Rnf185	1.43967	1.88333	1.1408	1.30337	1.1273	0.963905
671564	Rnf212	-0.774673	-0.512378	-0.59156	-0.865835	-0.39949	-0.642904
71673	Rnf215	-0.528709	-0.567126	-0.434513	-0.551945	-0.660307	-0.147246
268291	Rnf217	2.01527	2.75155	2.18034	2.56506	2.02549	2.3692
72486	Rnf219	0.607852	0.343802	0.33907	0.990287	0.608156	0.767518
100045778	Rnf223	-0.742429	-0.798629	-0.694014	-0.840512	-1.36839	-1.2478
268749	Rnf31	-0.361847	-0.346301	-0.511083	-0.633314	-0.564683	-0.491149
58230	Rnf8	-0.400695	-0.284185	-0.317237	-0.378947	-0.463389	-0.561273
67795	Rnls	1.2296	0.995063	0.962405	1.31541	0.822411	1.30783
19826	Rnps1	0.987097	1.2672	1.62252	1.31547	1.29243	1.04
104307	Rnu12	-1.88877	-1.91505	-1.84244	-2.30975	-2.11864	-2.39849
19850	Rnu3a	-2.49913	-2.16045	-2.71199	-2.61745	-2.63472	-2.64507
19881	Rom1	-0.129181	-0.231184	-0.261218	-0.126839	-0.460896	-0.200525
252967	Ropn1l	1.78088	2.70959	1.02512	1.44796	1.0783	1.40336
231571	Rpap2	0.856849	0.988947	0.884115	1.25458	0.476755	0.79448
71919	Rpap3	0.445241	0.543803	0.746382	1.21144	0.551296	0.811157
68172	Rpl39l	-0.312277	-0.249252	-0.296336	-0.581083	-0.468541	-0.375604
103963	Rpn1	0.606595	0.942677	0.463595	1.03647	0.517952	0.70622
85029	Rpph1	-1.31489	-0.661691	-0.47198	-1.22246	-0.789797	-0.812212
75137	Rprd2	0.810878	0.690961	0.87588	0.811369	0.661452	0.459432
19784	Rprl2	-1.89663	-0.93003	-0.74282	-1.81947	-1.42246	-1.33514
267019	Rps15a	-0.75501	-1.0362	-0.659937	-1.15519	-1.05335	-1.26394
57294	Rps27	-0.531593	-0.50115	-0.462447	-0.779182	-1.24481	-0.929618
106298	Rrn3	0.544678	0.68839	0.574248	0.530955	0.396091	0.455058
72462	Rrp1b	1.23783	1.29318	1.46992	0.834059	0.515389	0.832512
229675	Rsbn1	1.14399	0.990933	1.2548	1.14392	1.39715	1.52044
20166	Rtkn	3.15712	3.24255	2.6195	2.28941	2.16253	1.08077
20168	Rtn3	0.293763	0.259279	0.388792	0.321469	0.269167	0.159643
53858	Rwdd2b	1.13587	0.813318	0.387276	0.648679	0.62395	0.798499
20181	Rxra	0.530698	0.842088	1.23616	0.269905	0.95632	0.572111
67860	S100a16	-0.335994	-0.422575	-0.412807	0.59628	0.668059	0.753314
20202	S100a9	-1.08804	-1.36721	-1.58499	-4.06759	-1.06489	-2.49859
56459	Sae1	0.566193	0.806812	0.493596	0.610919	0.43685	0.471507
224902	Safb2	-0.653951	-0.553701	-0.650526	-0.895697	-0.889049	-0.886488
229011	Samd10	0.839817	1.13428	0.935936	0.748548	0.312867	0.403128
231004	Samd11	-0.928224	-1.48037	-1.30808	-1.63963	-0.863848	-1.47527
217125	Samd14	-2.14629	-2.19495	-1.58811	-2.0009	-1.01685	-1.39455
268288	Samd3	-1.00494	-1.04409	-1.07315	-1.33079	-0.918198	-1.07837
56045	Samhd1	-1.4578	-1.98481	-2.40187	-0.884283	-0.983221	-0.77766
50724	Sap30l	1.07673	0.703098	0.373075	0.492732	0.288784	0.378767
78376	Sapcd1	-0.427229	-0.590842	-0.549895	-0.590865	-0.885975	-0.745803
69215	Sat2	1.17589	0.62677	2.40787	1.25807	0.364996	0.766166
319934	Sbf2	-0.788524	-0.465071	-0.863353	0.649852	1.18109	1.08798
235293	Sc5d	1.52588	2.37116	1.83165	1.25483	1.43851	1.1025
24044	Scamp2	1.1322	0.673084	0.343248	1.01208	0.931063	0.8716
235623	Scap	0.877671	1.10001	0.636831	1.34079	0.827664	0.860113
20250	Scd2	2.25038	2.68945	3.00833	1.37495	1.28323	0.361359
30049	Scd3	0.254269	0.326249	0.237067	-0.209113	-0.320365	-0.264504
29871	Scmh1	0.446074	0.31243	1.04486	0.43036	0.55169	0.269994
107815	Scml2	-1.65671	-1.59651	-1.57652	-1.73582	-1.14845	-0.904884
20266	Scn1b	1.28597	0.530001	0.505901	0.753569	1.30744	1.01827
52892	Sco1	0.552502	0.612542	0.304412	0.542621	0.376282	0.554514
74617	Scpep1	-1.60734	-2.17559	-1.8571	-1.57673	-0.557861	-0.655124
213326	Scyl2	0.700355	0.329321	0.662325	0.545659	0.581964	0.63023
20970	Sdc3	0.891724	0.79365	1.68044	1.55784	2.30405	1.83327
20318	Sdf4	0.470319	0.593127	0.374496	0.616964	0.568934	0.408742
74032	Sdr42e1	1.92334	1.03511	0.753482	1.47338	1.14102	1.18134
74136	Sec14l1	0.925207	1.1638	0.516078	0.8067	1.12965	1.16462
89867	Sec16b	-0.34051	-0.399937	-0.414646	-0.366639	-0.379629	-0.561569
317717	Sec22a	1.02632	0.88991	0.617909	1.20244	0.950185	1.15512
20333	Sec22b	0.4096	0.462073	0.570625	0.224812	0.192751	0.167115
215474	Sec22c	0.794339	1.17731	0.452269	0.97395	1.02361	1.12827
20334	Sec23a	0.352477	1.03434	0.809041	0.533289	0.87682	0.856868
27054	Sec23b	0.733176	0.9709	0.637748	0.745349	0.279042	0.844237
77371	Sec24a	0.460481	0.835527	0.522145	0.409763	0.530198	0.359982
[truncated: 601 more rows]
